# Supplementary material for: Machine Learning Identifies Complicated Sepsis Course and Subsequent Mortality Based on 20 Genes in Peripheral Blood Immune Cells at 24 H Post-ICU Admission
Source: Front Immunol. 2021 Feb 22;12:592303. doi: 10.3389/fimmu.2021.592303 (PMC7937924; doi:10.3389/fimmu.2021.592303)
Supplement: Supplementary file 1 [file Data_Sheet_1.xlsx]

## Sheet: Table 1
Table 1a: Clinical characteristics of the patients in the derivation dataset (GSE66099)
Features	Total cohort/samples	Complicated course	Uncomplicated course
Samples	228	52	176
Disease stage	Septic shock: 180 Sepsis: 18 SIRS: 30	Septic shock: 51 Sepsis: 1 SIRS: 0	Septic Shock: 129 Sepsis: 17 SIRS: 30
Age (in years)	Mean: 3.81 years Median: 2.45 years Std. Dev: 3.42 years	Mean: 3.15 years Median: 1.6 years Std. Dev: 3.52 years	Mean: 4.01 years Median: 2.7 years Std. Dev: 3.37 years
Gender	Male: 139 Female: 89	Male: 31 Female: 21	Male: 108 Female: 68
Mortality	Survivor: 200 Non-Survivor: 28	Survivor: 24 Non-survivor: 28	Survivor: 176 Non-survivor: 0
PRISM score	Mean: 14.8 Median: 12 Std. Dev: 9.49	Mean: 22.4 Median: 21 Std. Dev: 11.5	Mean: 12.5 Median: 11 Std. Dev: 7.46
Table 1b: Clinical characteristics of the patients in the validation set (GSE54514)
Features	Total cohort/samples	Complicated course	Uncomplicated course
Samples	127	27	100
Age (in years)	Mean: 59.13 Median: 60 Std. Dev: 15.99	Mean: 64.96 Median: 66 Std. Dev: 8.02	Mean: 57.56 Median: 59 Std. Dev: 17.24
Gender	Male: 52 Female: 75	Male: 13 Female: 14	Male: 31 Female: 61
Mortality	Survivor: 96 Non-Survivor: 31	Survivor: 10 Non-Survivor: 17	Survivor: 86 Non-Survivor: 14
APACHE II	Mean: 20.69 Median: 20 Std. Dev: 6.49	Mean: 29.78 Median: 28 Std. Dev: 3.41	Mean: 18.24 Median: 19 Std. Dev: 4.61
Table 1c: Clinical characteristics of the patients in the validation set (E-MEXP-3850)
Features	Total cohort/samples	28-day mortality (yes)	28-day mortality (no)
Samples	5	1	4
Age (in years)	Mean: 1.3 Median: 1.08 Std. Dev: 0.58	Mean: 1.08 Median: 1.08 Std. Dev: 0	Mean: 1.35 Median: 1.33 Std. Dev: 0.65
Gender	Male: 2 Female: 3	Male: 0 Female: 1	Male: 2 Female: 2
Median PRISM score	Mean: 6 Median: 6 Std. Dev: 0	Mean: 6 Median: 6 Std. Dev: 0	Mean: 6 Median: 6 Std. Dev: 0
Table 1d: Clinical characteristics of the patients in the validation set (E-MEXP-3567)
Features	Total cohort/samples	Mortality (yes)	Mortality (no)
Samples	12	6	6
Gender	Male: 6 Female: 6	Male: 2 Female: 4	Male: 4 Female: 2
Age (in years)	Mean: 2.0 (IQR=0.6-6.9)	NA	NA
Table 1e: Clinical characteristics of the patients in the validation set (GSE40586)
Features	Total cohort/samples	Complicated course	Uncomplicated Course
Samples	21	8	13
Gender	Not available	Not available	Not available
Age (in years)	Mean: 43.6 Median: 54 Std. Dev: 26.86	Mean: 51.22 Median: 53.5 Std. Dev: 22.92	Mean: 38.92 Median: 54 Std. Dev: 28.87
Mortality	Survivor: 19 Non-survivor: 2	Survivor: 6 Non-survivor: 2	Survivor: 13 Non-survivor: 0

## Sheet: Table 2
Table 2: Differentially expression genes
Gene	Fold change	Average Expression	t-statistics	p-value	Adj. p-value
MMP8	1.92	9.59	5.09	7.26e-07	0.0002
OLFM4	1.84	9.06	4.36	1.93e-05	0.0018
CEACAM8	1.73	7.7	5.23	3.87e-07	0.0001
LCN2	1.66	10.03	5.28	3e-07	9.6e-05
RETN	1.39	10.21	5.39	1.75e-07	6.66e-05
IL1R2	1.25	11.82	5.21	4.29e-07	0.0001
LTF	1.24	10.27	4.11	5.4e-05	0.0039
TCN1	1.19	9.21	5.26	3.24e-07	0.0001
ELANE	1.13	7.25	4.32	2.35e-05	0.0021
OLAH	1.08	7.71	3.71	0.000258	0.0114
CEP55	1.07	5.04	6.17	3e-09	3.78e-06
CLEC5A	1.05	7.8	5.31	2.64e-07	8.88e-05
MS4A3	1.03	6.83	3.91	0.0001	0.0069
DEFA4	1	8.12	3.02	0.003	0.058
HCAR3	-1.09	9.81	-4.34	2.07e-05	0.002
MME	-1.08	7.21	-5.07	8.34e-07	0.0002
TGFBI	-1.06	8.35	-5.89	1.55e-08	1.36e-05

## Sheet: Table 3
Table 3: Etiology of complicated and uncomplicated course patients for the derivation set
Organism	Number of samples	Percentage
Staph aureus	22	9.65
Pneumococcus	18	7.9
Group A Strep	14	6.14
Klebsiella	11	4.82
Group B Strep	9	3.95
Meningococcus	9	3.94
Enterococcus	5	2.19
Gram negative rods	4	1.75
Hemophilus	3	1.32
Herpes Simplex Virus	3	1.32
Influenza A	3	1.32
Pseudomonas	3	1.32
Enterobacter	2	0.88
Klebsiella + Enterococcus + Candida	2	0.88
Serratia	2	0.88
Acinetobacter	1	0.44
BK virus	1	0.44
Candida	1	0.44
Clostridium	1	0.44
Cytomegalovirus	1	0.44
E coli	1	0.44
Group F Strep	1	0.44
Human metapneumovirus	1	0.44
Influenza A + Staph aureus	1	0.44
Mixed	1	0.44
Moraxella	1	0.44
Parainfluenza	1	0.44
Adenovirus	1	0.44
Rickettsia	1	0.44
None	104	45.61

## Sheet: Table 4
Table 4: Complete list of differentially expressed genes
ID	logFC	AveExpr	t	P.Value	adj.P.Val	B
MMP8	1.91671	9.58856	5.09575	7.26104e-07	0.000166459	5.62742
OLFM4	1.83726	9.05514	4.36402	1.93238e-05	0.00181123	2.60142
CEACAM8	1.72847	7.70452	5.22712	3.87258e-07	0.000111608	6.2102
LCN2	1.65909	10.03	5.27992	2.99814e-07	9.60071e-05	6.4477
RETN	1.38999	10.2089	5.38994	1.74856e-07	6.65575e-05	6.94845
IL1R2	1.24693	11.8198	5.206	4.28772e-07	0.000118494	6.11574
LTF	1.23958	10.27	4.11088	5.49328e-05	0.00388882	1.64566
TCN1	1.19209	9.21203	5.26373	3.24357e-07	0.000100155	6.37467
ELANE	1.12721	7.25414	4.31699	2.35481e-05	0.00206548	2.4202
HCAR3	-1.08804	9.81185	-4.34742	2.07238e-05	0.00190037	2.53729
OLAH	1.08019	7.71237	3.71225	0.000257979	0.0113498	0.240728
MME	-1.07631	7.2131	-5.06638	8.34335e-07	0.000184966	5.49872
CEP55	1.07011	5.04357	6.17398	2.99945e-09	3.78194e-06	10.7376
TGFBI	-1.05763	8.34891	-5.86546	1.55435e-08	1.36337e-05	9.20177
CLEC5A	1.04799	7.79984	5.306	2.64032e-07	8.87762e-05	6.56568
MS4A3	1.03451	6.83085	3.90946	0.000121863	0.00690579	0.920235
DEFA4	1.00711	8.12311	3.02173	0.00279887	0.0585123	-1.88943
PRTN3	0.96743	5.01235	4.64564	5.71753e-06	0.000725444	3.72074
CD24	0.966238	8.47776	5.56932	7.13693e-08	3.70678e-05	7.78173
RGS2	-0.953029	12.0074	-5.289	2.86859e-07	9.33402e-05	6.4887
MPO	0.947728	6.37886	4.78468	3.06865e-06	0.000472572	4.29455
RRM2	0.918286	7.1715	4.33003	2.2295e-05	0.00200203	2.47031
CPVL	-0.914088	8.04864	-4.80727	2.77005e-06	0.000443515	4.38905
GPR84	0.913611	8.97043	4.3195	2.33013e-05	0.00205275	2.42986
ANKRD22	0.911902	9.06896	4.32467	2.28025e-05	0.00201762	2.44968
PRC1	0.906792	5.45527	6.25528	1.92608e-09	2.98898e-06	11.1515
KIF11	0.90602	4.80649	5.35737	2.05293e-07	7.39568e-05	6.79937
IFI27	0.866746	8.33575	2.19513	0.0291581	0.253572	-3.90398
DAAM2	0.848524	7.18119	4.11408	5.42287e-05	0.00386576	1.65743
CEACAM6	0.843729	6.85206	3.51598	0.000528014	0.0184934	-0.404625
CX3CR1	-0.835314	8.10653	-4.87705	2.01428e-06	0.000341175	4.68333
HP	0.827049	10.0084	3.76444	0.000212161	0.0100238	0.417543
CDKN3	0.81461	5.65028	6.33124	1.26888e-09	2.55984e-06	11.5417
DDIT4	0.807584	8.28908	5.71219	3.44471e-08	2.41186e-05	8.46
NKG7	0.805268	10.428	4.61251	6.6178e-06	0.00082412	3.58608
CKS2	0.791891	7.68615	5.40404	1.63093e-07	6.45146e-05	7.01316
C15orf48	0.788195	4.25296	3.80321	0.000183222	0.00917201	0.550319
AZU1	0.787752	6.08549	3.62076	0.000361599	0.0141557	-0.0639841
DLGAP5	0.780415	5.1777	4.69469	4.59782e-06	0.000626732	3.92158
FGL2	-0.775783	10.3866	-4.99037	1.19206e-06	0.000245395	5.16841
TTK	0.773485	4.69746	5.08142	7.77087e-07	0.000174188	5.56456
MS4A4A	0.772299	8.24093	4.56818	8.03837e-06	0.000937376	3.4071
METTL7B	0.768804	7.28481	3.6765	0.000294596	0.0123559	0.120856
PRG2	0.759405	5.04036	5.93372	1.0855e-08	1.0868e-05	9.53667
ZWINT	0.756714	7.19393	4.39605	1.68735e-05	0.00165246	2.72578
GPI	0.751604	8.79872	5.61668	5.61405e-08	3.43205e-05	8.00513
DHRS9	0.740989	9.32088	3.52479	0.000511646	0.018077	-0.376334
RNASE3	0.739729	8.17764	3.97832	9.31281e-05	0.00578082	1.1647
CD163	0.73599	8.27845	3.10499	0.0021427	0.0490899	-1.65366
S100P	0.735536	12.0667	4.88423	1.94893e-06	0.000341175	4.7138
G0S2	0.733696	7.6389	4.56631	8.10417e-06	0.000939618	3.3996
UHRF1	0.733389	5.90054	4.80014	2.86107e-06	0.000450932	4.3592
HMMR	0.732811	6.1315	5.14008	5.88097e-07	0.000141241	5.82277
SLC51A	0.728317	7.23704	3.67939	0.000291463	0.0122755	0.130507
CXCR2	-0.728225	10.144	-4.44052	1.39603e-05	0.00144747	2.89973
TOP2A	0.724186	4.7612	6.26791	1.79733e-09	2.98898e-06	11.2162
CCNB1	0.71916	5.21861	5.30005	2.7182e-07	8.98967e-05	6.53869
C1QB	0.715527	5.99092	3.56514	0.000442567	0.0162629	-0.245927
CCNA1	0.712357	6.1194	3.85915	0.000147982	0.00791881	0.743958
LGALS2	-0.708642	5.86092	-4.57672	7.74359e-06	0.00092054	3.44147
KIF20A	0.706971	5.09645	6.87662	5.76748e-11	2.90883e-07	14.4354
ADGRE3	-0.706526	6.70029	-4.48128	1.17199e-05	0.00127117	3.06041
CRISP3	0.704294	6.32379	2.4961	0.0132611	0.161552	-3.24015
FABP5	0.702	6.21088	5.12269	6.38877e-07	0.000151632	5.74601
CTSG	0.689966	6.52964	3.72108	0.000249622	0.0111167	0.27049
AATBC	-0.68144	7.14137	-5.5414	8.21649e-08	4.04291e-05	7.65066
CDC20	0.680324	6.12343	5.38532	1.78891e-07	6.68323e-05	6.92726
KRT23	-0.67743	7.85495	-3.71275	0.000257501	0.0113498	0.242406
NUSAP1	0.676421	6.53889	6.26725	1.80388e-09	2.98898e-06	11.2128
ANLN	0.669948	4.02546	6.17953	2.91041e-09	3.78194e-06	10.7657
ADAMTS3	0.668129	4.90141	3.91227	0.000120544	0.00686965	0.930119
BUB1B	0.666918	5.97676	4.88412	1.94992e-06	0.000341175	4.71334
CD177	0.666357	11.4675	2.59972	0.00993637	0.135169	-2.99297
ORM1	0.660648	7.94007	3.60372	0.000384782	0.0147304	-0.119972
RAB13	0.655933	7.57238	5.60408	5.98494e-08	3.44972e-05	7.94557
SHCBP1	0.6553	4.98449	4.60418	6.86508e-06	0.000840933	3.5523
SLC46A2	-0.654568	5.89297	-5.49672	1.02828e-07	4.64041e-05	7.44198
LOC728392	-0.653375	7.72244	-5.99395	7.8885e-09	8.37593e-06	9.83456
MELK	0.650943	6.18383	5.60971	5.81629e-08	3.44972e-05	7.97218
SAMSN1	0.647033	8.36873	3.87001	0.000141931	0.00767036	0.781837
CENPW	0.644749	6.17386	5.44624	1.32288e-07	5.44649e-05	7.20774
MAP3K7CL	-0.64424	6.24019	-3.93921	0.000108544	0.00645418	1.0254
FCGR3B	-0.642379	12.8702	-3.91408	0.000119701	0.00684092	0.936496
RGL4	0.63854	9.27577	3.68655	0.000283832	0.012183	0.154462
CEACAM1	0.637269	8.18281	3.96488	9.81752e-05	0.00595807	1.11669
PTTG1	0.637166	8.60631	5.59762	6.18443e-08	3.46568e-05	7.91505
DTL	0.636151	5.08888	4.35271	2.02673e-05	0.00187556	2.55771
TPX2	0.628366	5.41824	5.18215	4.80865e-07	0.000127644	6.0094
NCAPG	0.627334	4.40568	4.92872	1.58754e-06	0.000302142	4.90339
ARHGEF40	-0.626087	6.82334	-4.87542	2.02939e-06	0.000341175	4.67642
CFD	-0.624584	8.28249	-3.2679	0.0012499	0.0342137	-1.17537
CHIT1	0.623973	6.28066	3.50578	0.000547584	0.0188515	-0.437311
UBR5-AS1	-0.622989	7.69424	-3.93867	0.000108775	0.00645418	1.02347
GGH	0.61798	6.69415	4.51181	1.02721e-05	0.0011324	3.18159
GPR171	0.617493	9.02385	3.39516	0.000808291	0.0248574	-0.786337
VNN1	0.615229	9.8434	3.13138	0.0019664	0.0462356	-1.57769
CTSL	0.614547	8.08694	5.50206	1.00116e-07	4.64041e-05	7.46685
LRRK2	-0.606876	9.78598	-3.89018	0.000131311	0.00727765	0.852427
KIF14	0.601831	4.71875	5.45909	1.24092e-07	5.28744e-05	7.2672
HCG27	-0.599744	8.17487	-4.25736	3.01859e-05	0.0025587	2.19281
BCL2A1	0.595439	10.4661	3.4694	0.000623069	0.0206062	-0.553206
IL18R1	0.594078	8.89055	2.53889	0.0117837	0.150122	-3.13922
ZDHHC19	0.585723	7.5144	3.03326	0.00269813	0.0569874	-1.85714
CA4	0.584264	8.62783	3.52729	0.000507089	0.0179789	-0.368296
THBS1	0.582578	5.32077	5.19121	4.6039e-07	0.000123839	6.04975
TRBV27	-0.582453	7.37602	-2.64563	0.00871862	0.124921	-2.88041
RTN1	-0.580018	5.27266	-5.15898	5.37311e-07	0.000133823	5.90649
KIF4A	0.579467	5.20138	5.92589	1.1313e-08	1.0868e-05	9.4981
ADA2	-0.578679	9.08761	-4.05585	6.85022e-05	0.00457604	1.44435
VSIG4	0.578463	7.15434	2.70458	0.0073526	0.111276	-2.7332
RACGAP1	0.572192	6.28697	4.30708	2.45448e-05	0.00213434	2.38223
PCLAF	0.572118	6.6554	4.74473	3.6747e-06	0.000537199	4.12824
FGF13	0.571553	6.11336	2.16965	0.0310618	0.262193	-3.95644
PTX3	0.568899	4.96749	3.1171	0.00206006	0.0478676	-1.61887
SULF2	-0.560964	6.18115	-4.4358	1.42449e-05	0.0014514	2.88121
DPEP2	-0.557996	8.68044	-3.98298	9.14368e-05	0.0057117	1.18137
RBP7	-0.557723	7.48998	-4.56855	8.02556e-06	0.000937376	3.40856
SGK1	-0.556066	8.26404	-3.64271	0.000333652	0.0134085	0.00853112
CCNA2	0.552599	5.13124	4.79272	2.95897e-06	0.000462747	4.32814
HLA-DMB	-0.55259	7.98756	-4.58352	7.51651e-06	0.000902608	3.46886
RPL22L1	0.550166	7.98239	3.68899	0.000281277	0.0120991	0.162627
GLIPR1	-0.549724	9.28805	-4.22885	3.39596e-05	0.00277369	2.08504
RGL1	0.5472	7.18875	5.66018	4.49735e-08	2.8353e-05	8.21163
SUCNR1	0.545592	6.29886	3.87025	0.0001418	0.00767036	0.782677
PARP8	-0.545202	8.48493	-4.18623	4.04515e-05	0.00320401	1.9251
C1QC	0.542572	5.99893	3.27617	0.00121547	0.0337787	-1.1505
C1QA	0.541489	6.66442	2.92824	0.00375271	0.0713545	-2.14715
LY86	-0.53889	8.80791	-4.4641	1.26183e-05	0.00136129	2.99255
F2RL1	-0.536981	6.44525	-4.14832	4.72094e-05	0.00346328	1.78397
PGLYRP1	0.536442	9.26219	3.44526	0.00067843	0.0219337	-0.629522
E2F8	0.533124	3.7208	4.65882	5.39309e-06	0.000692995	3.77456
CCR2	-0.531503	8.00127	-3.50934	0.000540693	0.018678	-0.425938
CEP19	-0.530873	7.74364	-4.19599	3.8868e-05	0.00312073	1.9616
TMEM45A	0.530556	4.36961	3.24653	0.00134308	0.0358879	-1.23936
CMTM2	-0.528865	10.9148	-2.88659	0.0042667	0.0777758	-2.25957
OGFRL1	-0.526878	8.02401	-4.92164	1.64037e-06	0.000309278	4.87313
IFIT2	-0.525452	7.79622	-2.13085	0.0341669	0.275749	-4.03521
HLA-DPA1	-0.522761	9.10764	-3.94919	0.000104398	0.00624962	1.0608
CEBPE	0.522616	6.46464	4.45401	1.3177e-05	0.00140652	2.95276
CACNA2D3	-0.52235	5.37836	-4.15685	4.56003e-05	0.00339461	1.81564
UGCG	0.521282	9.97954	3.53129	0.000499865	0.0177944	-0.355402
PFKFB2	0.52042	6.6394	3.85575	0.000149926	0.00795431	0.732116
MAFF	0.517619	6.49439	4.6018	6.93715e-06	0.000843072	3.54269
SLIRP	0.513807	7.44154	4.08618	6.06711e-05	0.00418815	1.55503
SDC4	0.513274	5.61015	8.29002	9.6034e-15	1.93739e-10	22.6007
MPEG1	-0.512988	9.88924	-3.78788	0.000194184	0.0094851	0.497691
GASK1B	-0.510688	6.82486	-3.97056	9.60117e-05	0.00589229	1.13696
LDHA	0.509348	12.3841	5.31987	2.46734e-07	8.58208e-05	6.6286
DACH1	0.507855	6.70524	3.09834	0.00218935	0.049627	-1.6727
GMNN	0.507346	6.77869	3.71564	0.00025474	0.0112948	0.252148
COX6C	0.504901	8.98461	4.04767	7.07731e-05	0.00466594	1.41463
MKI67	0.503798	5.29182	6.10658	4.31761e-09	4.83908e-06	10.3973
JAML	-0.502912	10.7178	-3.94311	0.000106905	0.0063808	1.03923
REM2	-0.499979	7.00658	-4.98663	1.21309e-06	0.0002472	5.15223
VNN2	-0.498094	11.8316	-3.12193	0.00202791	0.0474057	-1.60496
SNRPG	0.495434	9.06699	3.68514	0.000285321	0.0122182	0.149736
P2RY14	-0.493841	7.44953	-1.61793	0.107053	0.499926	-4.94712
NME1	0.493492	7.75157	4.27259	2.83381e-05	0.0024122	2.25063
FAM174A	-0.492504	6.96533	-3.73251	0.000239184	0.0107949	0.309102
CD86	-0.491088	7.04813	-4.80183	2.83923e-06	0.000450932	4.36627
EBI3	0.488927	5.33604	4.69797	4.53107e-06	0.000621835	3.93506
ATG16L2	-0.488131	9.26463	-3.87144	0.000141149	0.00767036	0.78685
LYSMD2	-0.487542	9.37038	-3.62733	0.00035301	0.0139081	-0.0423177
SFXN1	0.486936	6.62849	3.71353	0.000256747	0.0113498	0.245055
TDRD9	0.486794	7.19232	2.22908	0.0267793	0.240858	-3.83317
HAL	-0.48609	6.17693	-5.22056	3.99707e-07	0.000113573	6.18085
PROK2	-0.482704	11.5627	-2.81637	0.00528058	0.0893712	-2.44571
ERV3-2	-0.481482	7.87909	-2.53578	0.011886	0.150833	-3.14662
NRN1	0.479024	5.36032	3.10937	0.00211242	0.0488501	-1.64108
POLE2	0.477556	5.87873	4.51779	1.00096e-05	0.00110952	3.20539
HSPE1	0.476954	6.9092	3.43839	0.000694995	0.022314	-0.651137
TYMS	0.476398	5.7533	4.58897	7.33894e-06	0.000886561	3.49087
MTMR11	-0.475844	6.63007	-4.52393	9.74629e-06	0.00109844	3.2299
KIF2C	0.475808	5.8046	6.91886	4.50917e-11	2.90883e-07	14.6661
HSPA6	-0.474929	9.67454	-3.42837	0.000719859	0.022834	-0.682624
NCAPG2	0.474177	4.8802	4.8826	1.96361e-06	0.000341175	4.70687
NUF2	0.473626	3.66873	4.08473	6.10255e-05	0.00418815	1.54972
CENPE	0.473266	4.5301	4.51792	1.0004e-05	0.00110952	3.2059
FOXM1	0.472812	5.38856	5.04082	9.41101e-07	0.000204148	5.38722
MYL6B	0.472355	7.34072	5.14703	5.68887e-07	0.000139101	5.85355
DHCR7	0.470504	6.33666	5.68772	3.906e-08	2.62665e-05	8.34293
ST6GALNAC3	0.469797	6.92733	3.10223	0.00216191	0.0491642	-1.66155
NAAA	-0.4664	7.06129	-5.7374	3.02506e-08	2.34721e-05	8.58103
ENPP2	0.465939	4.78101	3.6603	0.00031275	0.0128124	0.066887
HEMGN	0.465529	6.45276	1.74467	0.0823835	0.438755	-4.74433
GINS1	0.465284	4.98131	3.70345	0.000266572	0.0116152	0.211126
CD1D	-0.463573	7.19025	-3.23366	0.00140231	0.0367406	-1.27774
NDC80	0.462881	4.32822	3.31826	0.00105351	0.0304055	-1.02303
SPC25	0.461774	3.45338	4.20267	3.78183e-05	0.00305178	1.98663
CPPED1	-0.4612	8.89684	-3.74517	0.000228098	0.0105301	0.352019
REG1B	0.46017	5.39152	3.45696	0.000651044	0.0212203	-0.592589
ASPM	0.458378	4.31131	5.45634	1.25804e-07	5.28744e-05	7.25446
KIF15	0.45766	3.89161	4.38188	1.79181e-05	0.00172957	2.67068
CLEC4D	0.454777	9.31616	2.44646	0.01518	0.174908	-3.35522
RHAG	0.453647	5.173	3.49769	0.000563598	0.0191738	-0.463192
SERPINB2	0.453113	7.16719	2.55066	0.0114039	0.14665	-3.11117
CLEC4A	-0.452836	9.00053	-3.14765	0.00186446	0.0446717	-1.53055
ADGRE1	0.451237	9.21507	2.81755	0.00526186	0.0892678	-2.44261
HVCN1	-0.451103	9.15863	-5.02428	1.01715e-06	0.000218299	5.31527
GSTO1	0.450325	10.72	5.17069	5.08027e-07	0.000129885	5.95845
UBE2S	0.449403	7.86876	4.16058	4.49145e-05	0.00337722	1.82948
KCNE1	0.449316	5.72983	3.73479	0.000237147	0.0107716	0.316835
RUBCNL	-0.44756	7.97197	-3.06537	0.00243483	0.0533917	-1.76658
IL1B	-0.447482	8.84	-3.37226	0.000875086	0.0265075	-0.857338
CKS1B	0.447095	6.75893	4.73712	3.80249e-06	0.000544053	4.09671
KCNJ2	-0.447023	10.5629	-3.39989	0.000795093	0.0246016	-0.771609
CLEC7A	-0.446805	6.52745	-5.41994	1.50744e-07	6.08222e-05	7.08634
TNFAIP3	0.444361	9.3282	3.79316	0.000190345	0.00941182	0.515773
CAMK1D	-0.444125	7.25512	-3.92675	0.000113948	0.00662476	0.981242
NEK2	0.443217	4.51685	6.48709	5.33416e-10	1.79352e-06	12.3523
STOM	0.443185	8.59731	4.99926	1.14361e-06	0.000237846	5.20681
TXN	0.442995	8.53208	4.15903	4.51992e-05	0.00337722	1.82371
GJB6	0.442499	4.57531	3.13724	0.00192907	0.045517	-1.56072
PSMA3-AS1	-0.440968	6.83387	-3.77925	0.000200629	0.0096369	0.468128
PET100	0.440315	8.85342	4.32723	2.25586e-05	0.0020137	2.45954
HJURP	0.439607	5.3487	5.90365	1.27195e-08	1.16637e-05	9.38879
LINC01094	-0.438319	5.89515	-3.04902	0.00256577	0.0552422	-1.81279
PCNA	0.437317	8.35091	3.17012	0.00173175	0.0420414	-1.46511
ROMO1	0.437186	7.62848	5.55176	7.79846e-08	3.93315e-05	7.69925
ABHD3	-0.436406	8.97304	-2.8884	0.00424309	0.0775363	-2.25471
CCRL2	0.435691	6.63965	3.82854	0.000166381	0.00856267	0.63769
GRB10	0.435425	7.12831	3.23517	0.00139523	0.0367129	-1.27324
MMRN1	0.435312	4.90284	2.07912	0.0387189	0.294896	-4.1381
MAK	-0.432294	5.56	-4.56085	8.29983e-06	0.000954657	3.37765
HLA-DMA	-0.431177	9.025	-3.20836	0.00152582	0.0390863	-1.35275
FCER1A	-0.431139	4.22791	-4.12352	5.21986e-05	0.00374752	1.69226
FKBP5	0.431033	9.62201	2.60819	0.00970073	0.13295	-2.97233
CDK1	0.429926	4.78689	5.08798	7.53315e-07	0.000170757	5.59334
TUBG1	0.429321	5.98192	4.13453	4.99249e-05	0.00363605	1.73291
F13A1	-0.429094	9.03279	-2.37505	0.018371	0.194141	-3.51688
C3AR1	0.426901	10.0927	2.72883	0.00684899	0.105756	-2.67174
SLCO4A1	0.426344	5.6067	7.09635	1.58718e-11	1.60099e-07	15.6449
CEACAM21	0.426341	6.89292	3.7918	0.00019133	0.00942571	0.5111
CDCA5	0.425373	6.64088	4.88699	1.92442e-06	0.000341175	4.7255
UPP1	0.424527	9.89958	3.50506	0.00054899	0.0188677	-0.439613
ATP5PF	0.424005	8.98427	4.29184	2.61562e-05	0.0022647	2.32399
ITGA4	-0.423841	5.69714	-2.66501	0.00824612	0.120404	-2.83234
WLS	-0.423186	6.16438	-2.55166	0.0113722	0.146502	-3.10878
MTHFD2	0.422688	9.30373	3.41244	0.000761073	0.0238045	-0.732473
PSAT1	0.421893	5.9267	4.00481	8.3894e-05	0.00539006	1.25973
TCEAL9	0.420123	3.99308	5.11321	6.68369e-07	0.000156787	5.70419
TK1	0.419885	6.68279	5.14579	5.72291e-07	0.000139101	5.84802
CBX7	-0.419596	8.21985	-5.71093	3.46703e-08	2.41186e-05	8.45398
CTSS	-0.41954	11.0367	-4.43202	1.44772e-05	0.00146031	2.86636
LINC00173	-0.419164	6.15126	-5.17045	5.08622e-07	0.000129885	5.95736
FGFBP2	-0.417913	6.24667	-2.1002	0.0368051	0.286031	-4.09647
C17orf99	0.417737	4.49288	2.85924	0.00463836	0.0821548	-2.33257
MSMO1	0.416974	7.48197	3.89578	0.000128498	0.00718094	0.872088
CLEC1B	0.416687	7.03157	2.42352	0.0161467	0.180713	-3.40763
EXOSC4	0.415678	7.64724	4.72833	3.95546e-06	0.000558024	4.06033
BMX	0.41553	7.66	2.372	0.0185196	0.195099	-3.52368
SNRPD2	0.414203	9.2083	2.95354	0.00346889	0.0680691	-2.07816
UBE2C	0.413032	7.22581	4.73878	3.77429e-06	0.000543875	4.10358
CRYBG3	-0.412322	5.84706	-4.04301	7.20988e-05	0.00473786	1.39772
OIP5	0.411854	5.2608	4.43225	1.44629e-05	0.00146031	2.86727
DUSP13	0.411669	6.54332	4.76057	3.42176e-06	0.000511338	4.19404
CD160	-0.411285	5.02862	-3.47209	0.000617185	0.0204788	-0.544696
TNFRSF10C	-0.410931	8.656	-4.11086	5.49377e-05	0.00388882	1.64558
H1-0	0.410488	7.01406	3.56453	0.000443531	0.0162687	-0.247885
H2BC4	-0.410437	7.22787	-2.30205	0.0222305	0.215407	-3.67745
CBFA2T3	-0.409958	6.57658	-5.17221	5.04347e-07	0.000129885	5.96519
MEF2C	-0.408993	6.92937	-3.83796	0.000160502	0.00833339	0.670301
AURKA	0.40865	5.00138	6.15198	3.37906e-09	4.00996e-06	10.6262
ZBTB8OS	0.408321	6.66925	3.49539	0.000568234	0.0192665	-0.470545
CRTAM	-0.407684	5.54402	-2.96757	0.00332002	0.0657938	-2.03964
LILRA1	-0.40732	6.69118	-4.23528	3.30713e-05	0.00271211	2.10929
IL15	-0.407253	4.91373	-2.93324	0.00369498	0.0707234	-2.13356
SLC39A8	0.406998	5.38726	6.41535	7.9626e-10	2.29482e-06	11.9775
CYSTM1	0.405464	12.0621	2.7858	0.00578676	0.0944117	-2.5254
SLC7A5	0.405463	6.99713	2.89042	0.00421693	0.0772682	-2.2493
PSMD14	0.40535	8.07325	3.96444	9.83462e-05	0.00595807	1.11511
VSTM1	0.404892	6.9797	2.4489	0.0150802	0.174243	-3.34961
TREM1	-0.403654	9.2903	-3.00736	0.00292931	0.0603018	-1.92954
GYG1	0.402539	11.6823	2.65584	0.00846682	0.122377	-2.85514
TLR6	-0.402259	7.07657	-3.69724	0.000272794	0.0118352	0.190282
KCNJ15	-0.402096	8.48781	-3.13356	0.00195246	0.0459615	-1.5714
ARNTL	-0.401364	7.23965	-3.85019	0.000153159	0.00804018	0.712769
PHACTR2	0.400377	7.41236	3.9224	0.00011589	0.00669905	0.965888
LINC00877	-0.400371	5.46674	-3.68349	0.000287063	0.0122182	0.14424
ZWILCH	0.400159	5.55872	3.73339	0.00023839	0.0107832	0.312109
ANXA3	0.399375	11.1804	2.35237	0.0195013	0.20054	-3.56727
LYZ	-0.396243	11.9446	-2.57458	0.0106657	0.141281	-3.0538
LOC400499	-0.395954	6.93467	-4.49013	1.12813e-05	0.00123689	3.09546
PSMG1	0.395755	5.93959	3.55351	0.000461521	0.0168202	-0.283649
SPAG5	0.395305	5.88093	6.58149	3.13498e-10	1.2649e-06	12.8498
PAG1	0.394941	9.81186	3.55103	0.000465651	0.0169262	-0.291662
BIRC5	0.394741	5.78377	5.66326	4.42731e-08	2.8353e-05	8.22625
CTSD	0.394589	7.53184	3.33694	0.000988263	0.0288945	-0.965982
DBI	0.394567	8.50425	3.27164	0.0012342	0.0340476	-1.16412
NDUFA4	0.393006	10.5147	4.36905	1.89172e-05	0.00178334	2.62092
RPGR	-0.392872	5.08664	-3.69541	0.00027465	0.0118901	0.184159
RNASE2	0.391746	10.8736	2.27348	0.0239237	0.226059	-3.73898
NOG	-0.391454	5.07811	-2.41249	0.0166309	0.184052	-3.43268
TLR10	-0.390995	6.82759	-4.64693	5.68491e-06	0.000725444	3.72601
MCEMP1	0.389155	12.2314	2.59038	0.010202	0.13813	-3.01563
STIL	0.389154	4.34379	4.19375	3.92266e-05	0.00312789	1.95321
LOC101928893	-0.389089	3.57017	-4.18595	4.04988e-05	0.00320401	1.92403
CD200	-0.388367	5.37659	-3.60985	0.000376279	0.0145144	-0.0998433
HSPH1	0.388326	6.3869	3.42862	0.00071923	0.022834	-0.681841
CCR3	-0.388262	5.80788	-2.65591	0.0084651	0.122377	-2.85496
SLC24A4	-0.387584	6.49394	-5.35165	2.11147e-07	7.47311e-05	6.77325
ITGA7	0.387073	6.30765	2.73487	0.00672868	0.10458	-2.65638
PDZK1IP1	-0.386838	8.37235	-1.93948	0.0536709	0.353265	-4.40369
TIMP4	0.386786	4.8996	3.69839	0.00027163	0.01181	0.194147
SMPDL3A	0.386378	5.59971	3.46248	0.000638485	0.0209444	-0.575124
ENPP4	0.38592	5.70226	2.91573	0.00390078	0.0731361	-2.18107
CASP5	-0.385347	7.10375	-2.43952	0.015467	0.177056	-3.37113
HSP90AA1	0.384668	10.6045	2.97656	0.00322777	0.065052	-2.01488
H1-2	0.38388	9.26538	2.50586	0.0129103	0.158947	-3.21727
PRUNE2	0.383862	4.55596	3.43396	0.000705887	0.0225325	-0.665068
TPRKB	0.383565	6.85878	3.42172	0.000736801	0.0231891	-0.703456
HSPBAP1	-0.382452	8.46438	-3.35901	0.000916029	0.0273777	-0.8982
GNA15	0.381898	8.04095	4.24644	3.15807e-05	0.00262506	2.15148
GADD45A	0.380067	9.15064	2.20727	0.0282873	0.2495	-3.87878
ITGB2-AS1	-0.376367	8.43	-3.89736	0.000127712	0.00715687	0.877656
MRC1	0.37599	4.9182	2.43511	0.0156517	0.178394	-3.38121
AOAH	-0.375606	9.47761	-3.64884	0.000326227	0.0132688	0.0288278
HCG26	-0.375521	7.09681	-5.01022	1.08641e-06	0.000229141	5.25429
MT1M	0.374775	3.65171	4.42155	1.51386e-05	0.00151944	2.82535
MARCHF1	-0.374615	7.39798	-3.62088	0.000361432	0.0141557	-0.0635677
RESF1	-0.374046	9.43693	-2.65264	0.00854508	0.123223	-2.86308
SLC7A7	-0.373853	10.1555	-3.02067	0.0028083	0.058588	-1.8924
MIF	0.373809	10.2908	3.08198	0.00230816	0.0514527	-1.7194
S100A12	0.373408	13.742	3.64984	0.000325032	0.0132469	0.0321376
ANP32A-IT1	-0.373133	6.09201	-2.63595	0.00896363	0.127078	-2.9043
ISG15	0.37312	9.62698	1.47063	0.142763	0.568263	-5.16404
TNFSF10	-0.373035	10.2494	-3.02279	0.00278944	0.0583835	-1.88646
RAD51AP1	0.372938	4.93353	3.22875	0.00142554	0.0372408	-1.29235
SECTM1	-0.372938	10.0237	-3.14621	0.00187327	0.0447363	-1.53473
SLC8A1-AS1	-0.372848	4.64389	-2.89525	0.00415487	0.0765482	-2.23633
LOC643072	-0.372296	6.59352	-3.09214	0.00223371	0.0502373	-1.69043
TMEM170B	-0.372239	7.81297	-2.3315	0.0205952	0.206464	-3.61324
VCAN	-0.372171	10.6172	-2.20377	0.0285364	0.250729	-3.88607
MRPL13	0.371824	6.60882	3.10915	0.00211392	0.0488501	-1.6417
TECPR2	-0.371637	7.64216	-3.42501	0.000728379	0.0230169	-0.693162
TRMT6	0.371471	6.8534	4.10021	5.73457e-05	0.00401699	1.60644
GBE1	0.371188	8.73945	3.32466	0.0010307	0.0299186	-1.00351
CCL20	0.371051	3.85191	4.37429	1.85032e-05	0.00176077	2.64121
GBAP1	0.370969	8.5643	3.52112	0.000518418	0.0182842	-0.388148
PADI4	0.370889	7.31685	3.5145	0.000530819	0.0184952	-0.409385
BAG3	0.370711	6.30041	2.69986	0.00745437	0.112311	-2.7451
SMC2	0.37	5.25079	3.51847	0.000523352	0.0183939	-0.396659
PKM	0.369508	7.96845	3.57778	0.000422794	0.0157469	-0.204797
SEC61G	0.369367	8.18295	3.83216	0.000164099	0.00846685	0.650207
GZMB	0.3688	8.62387	1.52163	0.12948	0.543868	-5.09122
WFDC1	0.368638	5.78599	2.81529	0.00529768	0.0895854	-2.44852
CD46	-0.368547	8.80936	-2.79633	0.00560757	0.0927272	-2.49803
SGO2	0.368371	4.80237	3.66562	0.000306675	0.0126356	0.0845867
BAZ2B	-0.367903	9.2095	-2.63782	0.00891586	0.126757	-2.8997
LINC00597	0.367774	5.59068	3.25869	0.0012893	0.0348665	-1.203
ARL4A	0.367361	8.48193	3.05697	0.00250132	0.0542015	-1.79035
GYS1	0.367061	7.48928	4.87963	1.99063e-06	0.000341175	4.69424
TUBB	0.366169	9.58721	4.08553	6.083e-05	0.00418815	1.55264
SPOPL	-0.366039	8.48391	-2.78031	0.00588214	0.0956215	-2.53962
GIMAP4	-0.366021	9.7267	-3.1646	0.00176354	0.0427616	-1.48124
RPL34	0.365767	10.611	2.38305	0.0179861	0.191508	-3.49899
TP53I3	0.365646	7.50717	3.17538	0.00170196	0.0415682	-1.44972
ATP5MD	0.365343	10.6666	4.24615	3.16193e-05	0.00262506	2.15036
CD69	0.365216	5.70217	2.04051	0.0424464	0.310483	-4.21332
DDAH2	0.364959	8.36176	3.55328	0.000461902	0.0168202	-0.284392
GYPA	0.364412	5.74643	1.90943	0.0574557	0.366058	-4.45851
ID1	0.364004	4.218	4.95095	1.4322e-06	0.000280516	4.99863
CDC45	0.36396	5.52098	5.16027	5.34013e-07	0.000133823	5.9122
PRRG4	-0.363768	6.86698	-2.95123	0.0034939	0.0683665	-2.08447
FAM8A1	-0.363733	10.0995	-2.7499	0.00643717	0.101694	-2.61795
GPR34	-0.363609	5.71079	-2.21292	0.0278897	0.24721	-3.867
AOC2	-0.363323	5.5891	-5.27567	3.06073e-07	9.64798e-05	6.42852
ATP10D	-0.362861	7.6649	-3.19815	0.00157848	0.0398053	-1.38288
NDUFV2	0.362845	8.27798	5.31083	2.57877e-07	8.81765e-05	6.58758
UQCRQ	0.361224	8.99432	3.46978	0.000622243	0.0206062	-0.552016
RPL35	0.360744	10.5242	2.46341	0.0144986	0.170976	-3.31616
FAM13A-AS1	-0.360563	6.91941	-4.39609	1.68701e-05	0.00165246	2.72597
ATP2B1	-0.360039	7.80038	-2.57327	0.010705	0.141455	-3.05696
FCN1	-0.359642	11.5752	-2.88896	0.00423587	0.0774746	-2.25322
CTBS	-0.359539	8.65576	-2.94605	0.00355076	0.0690107	-2.09863
UBE2T	0.358776	5.3744	4.7097	4.29976e-06	0.000594132	3.98337
ADCY3	0.357924	6.45288	3.06626	0.00242793	0.0533562	-1.76407
ZNF516	-0.357489	7.14087	-3.28775	0.00116873	0.0327473	-1.11557
TMEM121B	-0.357048	6.33397	-4.22194	3.49399e-05	0.00284224	2.05901
HLA-DRA	-0.356551	11.1572	-2.53405	0.0119432	0.151156	-3.15073
PILRA	-0.35629	8.63013	-2.73512	0.00672374	0.10458	-2.65574
KLRF1	-0.356127	6.28765	-1.81296	0.0711469	0.407743	-4.6289
ECRP	0.354846	6.67951	2.52384	0.0122856	0.154261	-3.17489
NUCB2	0.354652	6.56419	3.50412	0.000550836	0.0188989	-0.442628
CLK1	-0.354527	7.5491	-2.00584	0.0460495	0.32388	-4.2797
SHTN1	-0.354079	6.7536	-2.11937	0.0351354	0.279945	-4.05826
LPAR2	-0.35402	8.07728	-3.97225	9.5375e-05	0.00588409	1.14301
ARRDC3	-0.353844	8.71091	-2.36484	0.0188727	0.197273	-3.53963
FCRL1	-0.353813	6.63975	-2.85439	0.00470717	0.0830759	-2.34543
PLXDC2	-0.353189	6.70334	-3.35565	0.000926699	0.0276323	-0.908545
MAD2L1	0.35314	4.82104	3.84995	0.0001533	0.00804018	0.711931
NRGN	-0.352465	9.07615	-1.94996	0.0524003	0.348233	-4.38436
HSPB1	0.352161	8.08993	2.60125	0.00989335	0.134675	-2.98924
ARG1	0.351073	5.58973	3.80139	0.000184494	0.00921281	0.544053
TTYH2	-0.350837	5.97844	-6.38593	9.37657e-10	2.36454e-06	11.8246
FAM20A	0.350753	6.13364	2.09977	0.0368434	0.286072	-4.09733
SLC16A1	0.350302	5.07686	3.27047	0.00123911	0.0341035	-1.16765
TGFBR3	-0.349262	6.04602	-2.24095	0.0259884	0.237513	-3.80817
MRPL51	0.349025	8.7735	3.915	0.000119271	0.00683669	0.939762
DIAPH2	0.348874	7.33953	3.29267	0.00114939	0.0325658	-1.1007
MICAL2	-0.348555	7.08043	-3.54668	0.000473007	0.0171012	-0.305755
TBCA	0.348358	9.1095	3.8984	0.000127198	0.00715687	0.881319
C19orf33	0.348346	6.03875	2.92092	0.00383872	0.0723085	-2.16702
MGC16275	-0.348291	5.17517	-4.9117	1.71745e-06	0.000320813	4.83067
MS4A14	-0.347487	6.58971	-2.40307	0.0170543	0.187087	-3.45397
LMNB2	0.347224	5.86232	4.97935	1.25494e-06	0.000253172	5.12084
BLOC1S1	0.347218	9.69548	3.78863	0.000193638	0.0094851	0.50024
IL1RAP	0.347009	7.28237	2.26572	0.0244029	0.229299	-3.75557
RFC4	0.34631	6.23574	2.70754	0.00728936	0.110568	-2.72572
RMI2	0.346211	6.3464	3.49846	0.000562058	0.0191536	-0.460735
PPTC7	-0.345914	8.0097	-3.79672	0.000187792	0.00935437	0.528002
PKN2	-0.345371	6.3701	-4.17744	4.19319e-05	0.00325359	1.89226
PROS1	0.34516	5.52588	2.18291	0.030058	0.257709	-3.92921
ITM2B	-0.344455	12.5164	-4.76623	3.33546e-06	0.000502161	4.21761
TMEM176A	-0.344103	7.93275	-2.43867	0.0155024	0.177092	-3.37307
LINC01127	-0.343695	6.72434	-2.16152	0.0316917	0.26551	-3.97307
NIT2	0.343273	6.65038	3.19419	0.0015993	0.0400302	-1.39451
KIF18B	0.343189	5.15121	4.74275	3.70744e-06	0.000538085	4.12006
PNPLA6	0.342457	8.80994	3.4812	0.000597576	0.0199265	-0.515731
KLHL21	-0.342304	7.28903	-4.13915	4.89982e-05	0.00358149	1.75001
WIPI1	0.34216	7.88556	2.73962	0.0066352	0.103927	-2.64424
SERPINB1	0.34191	10.4751	2.83047	0.00506087	0.087148	-2.40866
ST8SIA4	-0.341656	6.76205	-3.07011	0.00239808	0.052931	-1.75315
SLC66A3	-0.341585	7.39129	-4.67625	4.99139e-06	0.000649654	3.84588
DEPDC1	0.340445	4.01314	4.9772	1.26762e-06	0.000253199	5.11154
TMCC3	-0.340256	7.43119	-2.39336	0.017501	0.188846	-3.47586
SLC46A3	-0.339518	8.07433	-3.63187	0.000347192	0.013707	-0.0273383
CASS4	-0.339289	4.74737	-5.05172	8.94055e-07	0.000196051	5.4347
TMEM272	-0.339048	5.78321	-3.6823	0.000288332	0.0122202	0.140259
NDUFA1	0.338268	8.49673	3.19503	0.00159486	0.0400184	-1.39205
VNN3	-0.337966	5.82535	-3.60001	0.000390009	0.0148453	-0.132125
GARS1	0.337897	8.65124	4.34225	2.11794e-05	0.00193336	2.51735
CDCA7	0.337702	5.29016	3.41194	0.000762408	0.0238093	-0.734043
LAPTM4B	0.337546	6.23101	3.38337	0.000842055	0.0257388	-0.822939
CDADC1	0.337545	5.46767	4.44771	1.35376e-05	0.0014374	2.92797
SLC22A4	-0.337304	9.56422	-2.85767	0.0046605	0.0824022	-2.33673
FANCI	0.336827	4.83671	4.57213	7.90081e-06	0.000932111	3.42298
MANSC1	-0.336733	9.64957	-2.20765	0.0282602	0.2495	-3.87798
NAA38	0.336685	8.93026	4.28942	2.64215e-05	0.0022779	2.31474
CCNE2	0.336396	4.54868	3.9521	0.000103217	0.00619729	1.07115
OR52K3P	-0.336241	6.40609	-2.32329	0.0210399	0.209196	-3.63121
DGAT2	-0.336134	9.43426	-2.61823	0.0094281	0.130634	-2.94781
VAT1	0.335584	7.75501	4.68277	4.84876e-06	0.00063934	3.8726
SLC28A3	0.335441	5.05751	2.78963	0.00572095	0.0939498	-2.51545
IFIT1	-0.335065	7.7581	-0.855866	0.392966	0.810024	-5.84886
CAMK2G	-0.334824	7.16323	-4.0653	6.59639e-05	0.00445069	1.47877
LPAR6	-0.334708	5.68763	-5.23297	3.76464e-07	0.000110069	6.23643
RASSF3	-0.334545	8.87917	-3.68313	0.000287446	0.0122182	0.143036
ASGR1	-0.334319	6.19635	-3.53598	0.000491532	0.0176444	-0.340292
HLA-DRB4	-0.334204	5.45454	-2.13484	0.0338357	0.274504	-4.02717
NDUFB9	0.334124	10.3906	3.75897	0.000216576	0.0101139	0.398909
BLM	0.334089	6.29241	3.18318	0.00165868	0.0408574	-1.42687
DEPDC1B	0.334086	3.31463	3.81864	0.000172784	0.00880238	0.603463
C16orf54	-0.334081	10.6602	-3.85629	0.000149614	0.00795431	0.734011
BCAT1	0.333109	6.24837	2.88627	0.00427091	0.0777758	-2.26043
LTB	-0.332326	8.57007	-4.66574	5.23014e-06	0.000676364	3.80283
FCGR2B	-0.332252	7.2446	-3.094	0.00222026	0.0501519	-1.6851
MCM2	0.331928	6.42558	3.6057	0.000382016	0.0146796	-0.113475
MX2	-0.331474	9.6197	-2.55361	0.0113106	0.145988	-3.10413
EZH2	0.330716	4.87323	2.40969	0.0167556	0.184715	-3.43901
CLC	0.330709	9.02388	1.25227	0.211749	0.664695	-5.44819
SENP7	-0.33067	5.15179	-3.04281	0.00261724	0.0559323	-1.8303
WWC3	-0.330001	8.33155	-4.37663	1.83207e-05	0.00176001	2.6503
TRIP13	0.32998	5.54073	4.34948	2.05454e-05	0.00189262	2.54521
CDCA3	0.329327	6.02832	5.39072	1.74187e-07	6.65575e-05	6.95202
CCL5	-0.329017	9.23473	-1.85372	0.065065	0.390778	-4.55795
GPR160	0.328976	9.61034	2.39621	0.0173688	0.188714	-3.46944
ST6GALNAC2	-0.32758	7.04974	-2.90438	0.00403978	0.0749067	-2.21174
RPS7	0.327523	11.296	2.3403	0.0201274	0.204168	-3.5939
GPBAR1	-0.327392	7.67039	-4.44563	1.36588e-05	0.00144148	2.91979
BEX1	0.327314	5.27725	2.9296	0.00373691	0.0711883	-2.14345
QPCT	-0.327303	10.6533	-2.3505	0.0195975	0.200997	-3.57142
PPA1	0.327092	8.85973	2.95646	0.00343741	0.0675889	-2.07016
LGALS1	0.326667	11.9787	2.81157	0.00535717	0.0902133	-2.45825
PSTPIP2	0.326355	9.24837	2.02026	0.0445207	0.318997	-4.25222
CORO2A	0.326255	6.36964	3.02275	0.00278981	0.0583835	-1.88658
ABAT	-0.326058	6.56974	-3.39723	0.000802504	0.0247171	-0.779909
PSMA4	0.325915	8.97753	2.50743	0.0128549	0.158517	-3.2136
TLR7	-0.325551	5.4741	-3.67508	0.000296139	0.012372	0.11614
CHCHD7	0.325208	7.60425	3.34504	0.000961148	0.0282656	-0.941144
TAGAP	-0.324338	8.23129	-3.59788	0.000393055	0.0149051	-0.139134
CAPG	0.324053	9.54157	2.89144	0.0042037	0.0771365	-2.24655
IRAK3	0.321618	8.54862	2.42446	0.0161064	0.180588	-3.40551
CST3	-0.321397	6.51984	-4.4014	1.6494e-05	0.00163112	2.74666
ANKRD55	0.320391	7.83197	1.95133	0.0522361	0.347985	-4.38183
NRBF2	-0.320252	8.76091	-2.34274	0.0199994	0.203214	-3.58852
FAM126B	-0.32025	7.97118	-2.33813	0.0202423	0.204593	-3.59869
SOD1	0.320087	9.99246	2.80812	0.00541297	0.0904734	-2.46728
FIG4	0.319394	8.31061	2.83034	0.00506282	0.087148	-2.409
KMO	-0.319328	6.20934	-3.31608	0.00106138	0.0305454	-1.02967
FCGRT	-0.318785	9.128	-3.42445	0.000729798	0.0230169	-0.694905
EVI2A	-0.318582	10.4706	-2.46792	0.0143221	0.169861	-3.30574
RBL2	-0.317915	8.59983	-3.92429	0.00011504	0.00666903	0.972575
C20orf197	-0.317704	3.42063	-3.9605	9.9875e-05	0.00603257	1.10108
TPI1	0.317673	8.95788	5.7694	2.56379e-08	2.15508e-05	8.73521
RIPOR3	0.317663	5.40168	3.68056	0.0002902	0.0122479	0.134427
SNX9	0.317149	6.54551	3.38195	0.000846223	0.0258271	-0.827354
RPA3	0.316979	7.58577	3.28383	0.00118435	0.033093	-1.1274
FEN1	0.316548	6.49462	3.66591	0.000306343	0.0126356	0.0855666
STRADB	-0.316316	11.0263	-1.41979	0.157029	0.591356	-5.2342
TUBB4B	0.316278	8.46271	4.43822	1.40988e-05	0.00145117	2.89068
LOC101926963	0.316161	6.62971	3.77952	0.000200429	0.0096369	0.469032
HMGB3	0.315714	6.13886	5.74919	2.84638e-08	2.29691e-05	8.63777
PRDX4	0.315708	8.28824	2.40316	0.0170503	0.187087	-3.45378
RELCH	-0.315329	7.14365	-2.74913	0.00645178	0.101845	-2.61992
ZNF117	-0.315083	5.27826	-2.62806	0.0091677	0.128947	-2.92369
PFKFB3	0.314861	10.4338	1.88698	0.0604269	0.376483	-4.49892
RNASE6	-0.314215	9.08162	-2.01809	0.0447478	0.319429	-4.25637
POLQ	0.313394	5.3447	4.97092	1.30525e-06	0.000258157	5.08448
ADORA3	0.313366	5.75166	2.83632	0.00497225	0.0864742	-2.39325
SUSD6	-0.312869	9.83634	-3.2518	0.00131954	0.0355412	-1.22363
FCER1G	0.312185	12.2685	3.09759	0.00219464	0.049691	-1.67484
PUS7	0.312162	5.27715	3.0596	0.00248036	0.053921	-1.78292
CPQ	-0.311853	8.06988	-3.14043	0.00190906	0.0452566	-1.55149
CCL4	0.310306	7.87559	2.06364	0.0401786	0.299876	-4.16842
ALOX5AP	0.310285	12.9597	2.91698	0.00388578	0.0729225	-2.17769
RGS1	0.309752	3.29131	4.15294	4.63314e-05	0.00343636	1.80112
IFT20	0.309396	8.42005	3.84905	0.000153829	0.00804018	0.708809
BNIP3	0.309339	5.97828	3.465	0.000632841	0.020861	-0.567162
MCM10	0.309286	4.19159	4.24821	3.13502e-05	0.00262431	2.15818
GSR	0.308553	7.6841	3.73778	0.000234506	0.0106829	0.326963
SORT1	0.308458	7.31945	2.73229	0.00677978	0.105131	-2.66294
MRPL22	0.30828	6.70153	2.92581	0.00378113	0.0716088	-2.15377
PHGDH	0.308267	6.75774	4.74975	3.59253e-06	0.00052902	4.1491
CHMP1B	-0.307763	7.887	-3.96513	9.80795e-05	0.00595807	1.11758
ZFAND2A	0.307665	7.3006	4.14834	4.72066e-05	0.00346328	1.78403
CXCR1	-0.307326	10.5047	-2.62361	0.00928491	0.129809	-2.93463
RAB33A	0.306874	6.35371	3.63727	0.00034039	0.0135712	-0.00949826
PDK4	-0.306848	5.1576	-3.09972	0.00217959	0.0494612	-1.66875
KBTBD6	0.306792	5.9062	2.04624	0.0418747	0.30764	-4.20224
RAF1	-0.306722	8.88044	-3.19606	0.00158943	0.0399617	-1.38902
GBP2	-0.306435	9.42077	-2.01048	0.0455523	0.321681	-4.27087
KPNA2	0.306065	8.55749	3.2117	0.00150897	0.0387781	-1.34289
FRAT2	-0.305847	10.8262	-2.64881	0.00863949	0.124027	-2.87255
ZBTB16	0.305584	6.34997	1.97624	0.0493267	0.336705	-4.33549
SNHG19	0.305438	6.33849	2.99027	0.00309164	0.0630007	-1.977
DNAJB1	0.305438	8.28372	2.76927	0.00607848	0.0975376	-2.56816
CDT1	0.305438	5.6491	4.16648	4.38483e-05	0.00334917	1.85143
TMEM97	0.305402	5.65346	3.61102	0.000374677	0.0145144	-0.0959986
NEDD4	0.305401	6.79203	2.31837	0.0213105	0.210951	-3.64195
CR1L	0.305155	6.32874	1.52999	0.1274	0.539988	-5.07907
ETF1	0.305154	8.28973	5.19904	4.43379e-07	0.000120875	6.08467
TNFSF14	-0.304979	7.20374	-3.81164	0.000177449	0.00892735	0.57932
LINC02555	-0.304774	4.24339	-1.55366	0.121646	0.529468	-5.04426
LIPA	-0.304512	9.65288	-2.25873	0.0248411	0.231476	-3.77046
RNASE4	-0.30429	4.56016	-2.57796	0.0105649	0.140313	-3.04565
ATP9A	0.30401	6.11928	2.72147	0.00699854	0.107123	-2.69046
CHCHD1	0.303967	9.01063	3.76271	0.000213548	0.0100386	0.411649
ZUP1	0.3038	6.30085	2.62471	0.00925572	0.12949	-2.93192
CDCA2	0.303788	4.57513	5.10208	7.0463e-07	0.000163393	5.65524
HCP5	-0.303726	7.57539	-2.30433	0.0220999	0.21489	-3.67251
ATAD2	0.303444	4.71505	3.27158	0.00123445	0.0340476	-1.1643
ZBTB18	-0.303029	7.1641	-4.01577	8.03355e-05	0.00522803	1.29919
EMC2	0.302928	6.58713	2.15676	0.032065	0.266754	-3.98276
FFAR2	-0.302876	9.66155	-1.85606	0.0647288	0.390036	-4.55383
SQOR	0.302667	11.0441	3.08213	0.00230707	0.0514527	-1.71898
PDCD4-AS1	-0.302473	6.33693	-4.1007	5.72315e-05	0.00401699	1.60826
P4HB	0.302344	8.18397	3.17686	0.00169371	0.0415175	-1.44541
VRK1	0.302262	6.54027	2.40325	0.0170462	0.187087	-3.45357
PPT1	-0.302212	11.2837	-2.93806	0.00364014	0.0698063	-2.12044
NLRP1	-0.301526	6.36387	-6.33857	1.21855e-09	2.55984e-06	11.5796
RCBTB2	-0.300861	6.43319	-4.44006	1.39879e-05	0.00144747	2.89792
HIP1	0.300783	6.10771	3.18475	0.00165008	0.0407451	-1.42226
SKA2	0.300382	5.96964	3.44828	0.000671251	0.021836	-0.619988
OAZ2	-0.300376	8.8608	-4.12873	5.11103e-05	0.00369569	1.71149
CCR6	-0.300347	6.14899	-2.3273	0.0208218	0.207744	-3.62244
ANKRD33B	0.300123	6.46712	3.97035	9.60922e-05	0.00589229	1.13619
CRTAP	-0.2994	6.6664	-4.08355	6.1316e-05	0.00418815	1.54539
COL6A3	0.298775	5.06266	3.90989	0.000121662	0.00690579	0.921737
RRM2B	-0.298737	7.552	-2.37742	0.0182561	0.193536	-3.51158
PLAC8	0.298711	12.8316	2.35221	0.0195095	0.20054	-3.56762
HYOU1	0.298588	7.9784	3.30197	0.00111362	0.0318219	-1.07252
RNF125	-0.298206	6.29951	-2.8418	0.00489045	0.0853459	-2.37878
P2RY12	-0.298123	4.60276	-2.33705	0.0202994	0.204965	-3.60106
MANF	0.297981	8.80509	3.64411	0.000331939	0.0133931	0.0131717
GCLM	0.297871	7.12237	2.48939	0.0135071	0.163463	-3.25583
ATP5ME	0.297796	8.41669	3.74134	0.0002314	0.0106338	0.339022
BTN3A1	-0.297787	7.99865	-2.95294	0.00347532	0.0680691	-2.07979
GAB2	-0.297699	8.87004	-3.39049	0.000821509	0.0251489	-0.800846
SVIP	0.29759	6.51381	3.28926	0.00116276	0.0327162	-1.111
SCLT1	-0.297564	5.08143	-3.21827	0.0014763	0.0380855	-1.32344
WEE1	0.297442	6.32574	4.24063	3.23481e-05	0.00266363	2.12951
PLTP	0.297356	5.29675	5.00944	1.09039e-06	0.000229141	5.25091
CCDC167	0.297251	7.04964	4.08404	6.11938e-05	0.00418815	1.5472
FAM49A	-0.297193	7.87907	-3.27445	0.00122255	0.0338322	-1.15567
FRAT1	-0.296809	9.97286	-2.73929	0.00664171	0.10393	-2.64509
PF4V1	-0.296657	6.78772	-1.11582	0.265667	0.71844	-5.60293
ID3	-0.296329	6.16522	-3.2903	0.00115866	0.0326921	-1.10786
FMR1	-0.296029	8.59021	-2.44275	0.0153327	0.176151	-3.36372
TFRC	0.295799	6.4011	4.33604	2.17399e-05	0.00197559	2.49341
SLC25A43	-0.295066	4.36977	-2.7723	0.00602393	0.0972992	-2.56032
HBZ	0.294961	7.44804	1.27322	0.204229	0.655372	-5.42287
PRDX5	0.294908	10.4834	4.60848	6.7362e-06	0.000833718	3.56975
PSMB6	0.294655	9.34589	4.27462	2.81e-05	0.00240208	2.25835
RPL26L1	0.294617	7.20877	2.80916	0.00539618	0.0903424	-2.46457
RGS18	-0.294604	9.96806	-1.72158	0.0864962	0.450084	-4.78239
DAPP1	-0.294537	8.32514	-2.81859	0.00524542	0.089075	-2.43988
TUBB1	-0.294307	7.92586	-1.78299	0.0759115	0.421784	-4.68008
LRMP	-0.294199	6.96688	-3.5917	0.000401972	0.0151833	-0.159333
SMCHD1	-0.293574	7.7032	-2.58743	0.010287	0.138528	-3.02276
ICAM3	-0.29344	11.3056	-2.61112	0.00962052	0.132502	-2.96519
RRM1	0.293412	6.4374	3.1535	0.00182906	0.0440327	-1.51357
ENO1	0.293193	7.59177	3.99125	8.85069e-05	0.00556568	1.21101
HIKESHI	0.293102	7.50239	3.51036	0.000538714	0.0186415	-0.422645
PIGX	-0.293003	5.61808	-3.88481	0.000134063	0.00734941	0.833598
NUMB	-0.292852	7.39615	-2.247	0.0255931	0.235567	-3.79537
H2AZ1	0.291941	10.4485	3.26512	0.00126166	0.0343956	-1.18371
AOC3	-0.291637	5.14066	-3.87666	0.000138342	0.00756347	0.805077
GPR18	-0.291529	7.9234	-1.5615	0.119787	0.525586	-5.03262
LINC02035	-0.291383	8.03197	-2.56766	0.0108748	0.142183	-3.07045
ANKRA2	-0.291281	7.26741	-2.48005	0.0138565	0.166167	-3.27759
LINC01003	-0.291241	7.31537	-2.46701	0.0143574	0.16998	-3.30783
BTLA	-0.291202	7.35792	-2.03305	0.0432004	0.313057	-4.22769
PLIN2	0.291181	5.95662	5.21464	4.11286e-07	0.00011524	6.15436
PRKAR2B	-0.291139	8.90232	-1.44942	0.148588	0.576657	-5.1936
SLAMF8	0.291069	5.98021	2.84078	0.00490556	0.0855356	-2.38147
CD63	0.290375	11.8276	2.66752	0.00818683	0.120117	-2.82611
LRRN1	0.290057	5.37495	1.72163	0.0864868	0.450084	-4.78231
PPM1F	-0.289661	7.34109	-4.68903	4.71537e-06	0.000634186	3.89831
ZNF217	-0.289574	9.12912	-2.81311	0.00533258	0.0900006	-2.45424
ACER3	0.288837	7.35195	2.41392	0.0165675	0.183645	-3.42945
CENPU	0.288543	4.9114	3.64178	0.000334799	0.0134279	0.00543481
ZNF185	-0.28844	7.97378	-2.92591	0.0037799	0.0716088	-2.15348
PNP	0.287701	9.23383	2.28059	0.023492	0.223709	-3.72373
IRF1	-0.287366	9.64112	-2.19112	0.0294509	0.254513	-3.91228
HORMAD1	-0.287186	4.05999	-3.22653	0.00143616	0.0373847	-1.29895
CTSO	-0.286958	7.03284	-2.92439	0.00379774	0.0716489	-2.15761
IKBIP	-0.286873	5.5449	-2.76295	0.00619348	0.0988837	-2.58444
FCER2	-0.286625	5.26909	-3.99846	8.60239e-05	0.0054746	1.23691
PRR34-AS1	-0.286339	7.74431	-1.9014	0.0585046	0.369644	-4.47302
TMEM256	0.28601	7.32049	2.9255	0.0037847	0.0716088	-2.15459
COL17A1	0.285726	5.66665	3.06166	0.00246403	0.0537325	-1.7771
TCL1A	-0.285706	8.48773	-1.54675	0.123304	0.532664	-5.05447
HMBS	0.285124	8.13934	1.91029	0.0573445	0.365635	-4.45695
CD36	-0.284907	7.64473	-2.34281	0.019996	0.203214	-3.58838
LOC401261	-0.284902	6.45393	-3.89747	0.000127658	0.00715687	0.878043
ANP32E	0.284714	7.264	2.51018	0.0127578	0.157513	-3.20712
ANXA1	0.284588	9.47088	2.19221	0.0293709	0.254086	-3.91002
JUN	0.284437	5.03656	6.17566	2.97221e-09	3.78194e-06	10.7461
ST3GAL6	-0.284255	5.7015	-2.84621	0.0048255	0.0845783	-2.36711
TMOD2	-0.284132	4.69221	-3.06436	0.00244277	0.0535076	-1.76945
SOAT1	-0.283428	7.22912	-2.90878	0.00398541	0.074243	-2.19987
SLITRK4	-0.283361	4.12593	-3.78619	0.000195437	0.0094851	0.491867
CLIC2	0.283141	5.96475	1.24134	0.215751	0.669927	-5.46124
DPP3	0.282875	7.39671	3.9353	0.000110212	0.00646339	1.01154
DHFR	0.282441	6.49304	2.97355	0.00325844	0.0652335	-2.02319
CKAP4	0.282406	8.41849	3.00052	0.00299329	0.061182	-1.94856
SIGLEC5	0.282371	9.73172	2.18574	0.029848	0.256454	-3.92339
GRPEL1	0.28224	7.85772	3.93757	0.000109242	0.00645982	1.01957
SELENBP1	-0.282224	9.47727	-0.938193	0.349133	0.780693	-5.77794
ATP5MPL	0.282045	9.71214	3.16374	0.00176855	0.0428315	-1.48375
MS4A1	-0.282005	8.32517	-1.44251	0.150524	0.579345	-5.20314
SKA1	0.281805	3.15321	4.41568	1.5522e-05	0.0015502	2.8024
FDPS	0.281743	8.27691	3.18476	0.00165006	0.0407451	-1.42225
SAPCD2	0.281691	6.59138	4.37276	1.86228e-05	0.00176383	2.6353
DMXL2	-0.281512	7.92863	-2.50944	0.0127838	0.157737	-3.20886
PLSCR4	0.28121	3.71092	2.7368	0.00669051	0.104227	-2.65144
PAN3-AS1	-0.280925	5.96067	-3.01826	0.00282986	0.0588553	-1.89913
YOD1	0.280511	7.58441	1.57346	0.116992	0.520267	-5.01474
PNPLA1	0.280122	5.32865	3.32991	0.00101234	0.0294704	-0.98747
PSMB8-AS1	-0.280114	7.71216	-4.73198	3.89131e-06	0.00055284	4.07541
ADAMDEC1	0.279923	3.96136	3.00503	0.00295097	0.0605625	-1.93603
TROAP	0.279438	5.88474	5.57209	7.03789e-08	3.70678e-05	7.79474
ALDOA	0.279405	10.6841	3.25921	0.00128705	0.0348524	-1.20145
ADGRE2	-0.279261	7.14937	-3.05738	0.00249806	0.0541891	-1.7892
STEAP4	-0.279116	8.19603	-2.18235	0.0301	0.257851	-3.93037
JMJD1C	-0.278689	7.04768	-3.45694	0.000651103	0.0212203	-0.59267
UFD1	0.278615	9.46184	4.89087	1.89036e-06	0.000341175	4.742
CCR7	0.278463	8.73459	1.33103	0.184502	0.629413	-5.35087
AURKB	0.278304	5.3269	4.83001	2.4978e-06	0.000412749	4.48457
TNFSF13B	-0.278187	11.5917	-2.08759	0.0379405	0.290711	-4.12143
GBP3	-0.278109	7.54667	-1.16432	0.245506	0.701634	-5.54995
RRAGD	0.278089	7.93295	2.8142	0.00531507	0.0898042	-2.45138
SLC18B1	-0.277728	6.89824	-2.39519	0.017416	0.188734	-3.47174
TCF19	0.277704	5.89924	4.27709	2.78132e-05	0.00238767	2.26775
PBK	0.277693	3.94805	2.3866	0.0178179	0.190123	-3.49104
MMP9	0.277566	11.5981	1.22727	0.220981	0.676262	-5.47786
STIP1	0.277458	6.95945	3.08351	0.00229676	0.051369	-1.71503
DONSON	0.277396	5.59741	2.96632	0.00333309	0.0659389	-2.04309
H2AC17	0.277371	5.29844	2.81967	0.00522826	0.0888585	-2.43703
SENP6	-0.277054	6.21011	-2.66444	0.00825974	0.120404	-2.83377
YPEL3	-0.276989	9.27058	-4.16152	4.47422e-05	0.00337722	1.83299
SLC38A6	-0.276446	5.52473	-2.3632	0.0189543	0.19741	-3.54327
CXCL8	0.276146	5.04448	1.73629	0.0838563	0.443322	-4.75819
DUSP6	-0.275931	9.39691	-2.18851	0.0296432	0.255347	-3.91768
RNF44	-0.275669	8.69105	-3.26841	0.00124773	0.0342008	-1.17383
FYB1	-0.275669	9.30813	-2.42729	0.0159843	0.180369	-3.39905
TPM4	0.275649	6.65482	4.12751	5.13635e-05	0.00370074	1.70698
TBC1D4	-0.275601	6.73643	-1.8495	0.0656732	0.393143	-4.56536
NR1D2	-0.275588	5.803	-1.92464	0.0555127	0.359062	-4.43086
CCNB2	0.27544	5.43895	5.56852	7.16587e-08	3.70678e-05	7.77797
PTENP1	-0.275048	5.09592	-2.72533	0.00691981	0.106241	-2.68066
TRAC	-0.275019	9.08834	-1.62647	0.105224	0.495185	-4.93393
NOTCH2	-0.274914	8.58836	-3.81652	0.000174179	0.0088208	0.596175
ATOX1	0.274822	8.81548	3.7859	0.00019565	0.0094851	0.490882
ZNF652	-0.274802	7.28427	-2.96859	0.0033095	0.065754	-2.03685
CREBRF	-0.274796	8.80531	-2.94131	0.00360353	0.0694431	-2.11158
STAG3	0.274706	6.78787	3.61034	0.000375616	0.0145144	-0.098253
TM6SF1	-0.274641	8.05743	-1.9878	0.0480241	0.331114	-4.3138
LSM7	0.274619	8.74353	2.3975	0.0173092	0.18847	-3.46654
COX7A2	0.274136	11.2763	3.41106	0.000764749	0.0238294	-0.736787
SLC37A3	-0.274076	7.93458	-2.07038	0.0395371	0.297803	-4.15524
MMP27	0.273828	4.28236	3.76131	0.000214676	0.0100484	0.406882
CLEC10A	-0.273804	6.11726	-2.82512	0.00514315	0.0879234	-2.42272
C8orf88	-0.273798	6.24865	-2.44052	0.0154251	0.176821	-3.36882
RPS17	0.27363	11.999	2.46146	0.0145755	0.171509	-3.32066
CASP4	-0.273481	8.10246	-2.46049	0.014614	0.171509	-3.32291
TMEM45B	-0.273116	5.75235	-2.3883	0.0177377	0.189644	-3.48723
CEP63	-0.273054	6.02259	-3.27136	0.00123539	0.0340476	-1.16498
PIMREG	0.272554	5.18912	4.33228	2.20859e-05	0.00199803	2.47894
CSF1R	-0.272391	7.38969	-2.23458	0.0264102	0.239461	-3.8216
TMEM176B	-0.272008	6.42548	-2.52399	0.0122806	0.154261	-3.17455
IFFO1	-0.271028	7.68765	-3.67794	0.000293032	0.0123159	0.125662
CCT2	0.270963	8.14978	2.30856	0.0218592	0.213761	-3.66331
LYSMD1	-0.270827	5.70871	-4.32584	2.26905e-05	0.00201656	2.45419
FCHO2	-0.270753	5.68557	-2.75418	0.00635636	0.100584	-2.60698
LRG1	0.270717	9.86708	1.8208	0.0699419	0.403915	-4.61537
CSF2RB	-0.270422	11.7804	-2.60208	0.00987011	0.13454	-2.98722
GPX7	0.270183	6.42911	2.4164	0.016458	0.182872	-3.42382
SEMA4D	-0.27009	8.67523	-2.79515	0.00562733	0.0929016	-2.50109
FAM13B	-0.269987	7.9437	-2.4024	0.0170851	0.187108	-3.4555
MS4A7	-0.269845	8.53302	-1.44905	0.14869	0.57673	-5.19411
ACOT13	0.269808	7.07435	3.33963	0.000979178	0.0287121	-0.957738
OPLAH	0.269124	6.94472	1.97168	0.0498492	0.339091	-4.34402
KLF5	0.269112	5.9173	3.20442	0.00154596	0.0392304	-1.3644
CHRM3-AS2	-0.268914	5.60663	-1.59382	0.112355	0.510969	-4.98402
ADAMTSL4-AS2	-0.268853	6.51582	-3.03379	0.00269355	0.0569874	-1.85564
MPPE1	-0.268706	8.91564	-3.85714	0.00014913	0.00795431	0.736946
RAB39B	-0.26866	4.81559	-2.75415	0.0063569	0.100584	-2.60706
MEST	0.268578	5.58924	2.49466	0.0133135	0.161995	-3.24351
TUBB3	0.268235	8.02965	2.86351	0.00457841	0.0815224	-2.32121
HGF	0.268135	6.01145	1.75292	0.0809538	0.435658	-4.73062
LAMP2	-0.267977	9.57358	-2.17839	0.0303973	0.259376	-3.93852
ESPL1	0.267929	5.87786	4.7251	4.01316e-06	0.000559198	4.04698
BTN3A3	-0.267756	6.52186	-1.56503	0.118956	0.524553	-5.02736
IL7R	0.267533	9.99709	1.46278	0.144898	0.57151	-5.17503
CSF3R	-0.26731	11.0441	-1.95618	0.0516597	0.345466	-4.37287
CPED1	-0.267304	4.76672	-4.10267	5.6779e-05	0.00400511	1.6155
COL18A1	-0.267205	6.86357	-3.26068	0.00128067	0.0347262	-1.19702
GTSE1	0.267161	6.14487	5.26164	3.2766e-07	0.000100155	6.36527
ZBTB41	-0.266442	6.1218	-1.87969	0.0614194	0.379968	-4.51195
STAT4	0.266238	7.22674	2.34914	0.0196671	0.201506	-3.5744
GAPDH	0.266223	13.0899	3.50015	0.000558685	0.0190892	-0.455332
HK3	0.266113	10.8503	1.83516	0.0677782	0.399029	-4.59044
CDC6	0.265937	3.89993	3.15878	0.00179758	0.0434304	-1.49818
RBX1	0.26593	9.90581	2.62536	0.0092385	0.129406	-2.93032
PLPP5	-0.26577	6.68568	-2.45246	0.0149356	0.173594	-3.34142
IL13RA1	-0.265118	7.6983	-1.97022	0.0500173	0.339862	-4.34675
ERLIN1	0.265089	7.43285	1.93737	0.0539293	0.354177	-4.40756
NR3C2	-0.264401	4.5544	-3.19313	0.00160494	0.0400355	-1.39764
CENPM	0.264345	6.44048	3.43593	0.000701017	0.0224481	-0.658867
RPS6KA5	-0.264335	5.94124	-3.24759	0.00133835	0.0358088	-1.23622
TP53INP2	0.264334	6.40782	3.63444	0.000343937	0.0136586	-0.0188447
MRPS21	0.263928	8.01163	2.64863	0.00864392	0.124027	-2.87299
SESN2	0.263515	7.43068	3.15654	0.00181087	0.043699	-1.50471
BTN3A2	-0.263287	7.83471	-1.78236	0.0760143	0.422107	-4.68115
ZNF367	0.262666	4.84499	2.10599	0.0362936	0.284538	-4.08496
TCTEX1D1	0.262607	4.08379	2.07128	0.0394522	0.297758	-4.15348
NFXL1	-0.262541	5.92571	-1.6188	0.106866	0.499286	-4.94578
ZMAT1	-0.262352	4.37298	-4.01143	8.17274e-05	0.00526763	1.28355
MRPL40	0.26235	6.82283	2.88096	0.00434085	0.0783294	-2.27463
TDP2	-0.262236	10.017	-1.92284	0.0557403	0.360072	-4.43415
HLA-F	-0.262214	10.0411	-2.65436	0.00850286	0.122789	-2.8588
STK38L	-0.262122	7.96867	-2.40978	0.0167518	0.184715	-3.43881
IL2RB	-0.261969	7.81582	-2.07507	0.0390966	0.296256	-4.14606
TEX2	0.261908	6.46768	3.34945	0.000946712	0.0278817	-0.927629
RICTOR	-0.261846	7.61994	-2.88185	0.00432906	0.0781867	-2.27226
OAS1	-0.261829	7.85381	-1.19283	0.234172	0.690871	-5.51777
SPTA1	0.261826	4.43994	2.49646	0.013248	0.161489	-3.2393
ELOC	0.261715	6.95535	2.88619	0.0042719	0.0777758	-2.26063
GYPB	0.261704	7.56692	1.18011	0.239179	0.695676	-5.53222
PTPN22	0.261552	6.1074	2.7355	0.00671622	0.104547	-2.65477
CASP1	-0.261437	9.64858	-2.20144	0.0287025	0.251539	-3.89089
GPR155	-0.261306	7.17231	-3.06136	0.00246636	0.0537325	-1.77793
S1PR3	-0.261295	5.78097	-3.89498	0.000128896	0.0071833	0.869278
LYPLAL1	-0.261247	6.8699	-2.60786	0.00970993	0.132986	-2.97315
YWHAE	0.261159	7.73278	3.24404	0.00135438	0.0359901	-1.24681
MAP3K14	-0.260699	6.23495	-4.01325	8.11404e-05	0.00525129	1.29011
PDP1	-0.260569	6.90617	-2.30409	0.0221132	0.21489	-3.67301
IL10RB-DT	0.260298	6.90113	2.04722	0.0417778	0.307152	-4.20035
NET1	0.26027	5.44111	2.65757	0.00842468	0.122097	-2.85083
HHEX	-0.260212	9.00372	-2.10494	0.0363862	0.284608	-4.08706
CD33	-0.26018	7.45919	-2.86122	0.00461053	0.0818774	-2.32732
SNX30	-0.260179	6.39865	-2.41892	0.016347	0.182199	-3.41808
CDKN2C	0.260124	6.73122	3.53115	0.000500119	0.0177944	-0.355859
RNASET2	-0.26009	7.98101	-3.79549	0.000188668	0.00937486	0.523787
SERPINB10	0.260051	5.06201	1.60244	0.110436	0.506118	-4.97088
NCAPH	0.260003	5.83483	4.04939	7.02895e-05	0.00466454	1.42088
PSMA7	0.259946	9.01757	3.4479	0.00067216	0.021836	-0.6212
ZDHHC7	-0.2599	9.69213	-3.53488	0.000493485	0.0176517	-0.343856
CAVIN2	-0.259802	6.7499	-1.65644	0.0990021	0.481272	-4.88709
YWHAH	0.259768	5.57774	4.75837	3.45576e-06	0.000512621	4.18491
KIF18A	0.259494	3.48634	3.26858	0.00124703	0.0342008	-1.17332
MAEA	-0.258848	9.35815	-2.54288	0.0116539	0.149178	-3.12974
MAP2K4	-0.258837	7.07798	-3.33336	0.00100048	0.0291751	-0.976947
UBAP2	0.258717	6.87042	2.84428	0.00485389	0.085002	-2.37223
UBE2E2	-0.258589	6.65792	-2.46723	0.0143488	0.169978	-3.30732
BATF3	0.25831	6.71815	4.07766	6.27797e-05	0.00425006	1.52387
TNFAIP2	-0.25828	7.33493	-3.21345	0.00150019	0.0386032	-1.33771
PCSK5	-0.258204	4.78399	-3.3054	0.0011007	0.0315868	-1.06211
SLC27A2	0.258171	3.87492	3.58375	0.000413748	0.015486	-0.185329
KL	0.258136	3.8894	2.09789	0.0370106	0.287063	-4.10105
BCL11A	-0.258126	7.54142	-1.99597	0.0471213	0.327915	-4.29839
BBS10	-0.258059	5.40302	-2.24211	0.0259122	0.237259	-3.80572
GIMAP1	-0.258001	8.31961	-2.37599	0.0183256	0.193967	-3.51479
CNEP1R1	-0.257812	8.92023	-2.04764	0.0417359	0.307139	-4.19953
EPS8	-0.257788	3.90101	-2.15891	0.0318959	0.266247	-3.97838
TLCD4	0.257764	3.74765	2.45808	0.0147101	0.171836	-3.32848
ANKS1A	0.257687	7.97021	2.23068	0.0266714	0.240278	-3.8298
GPRASP1	-0.25734	6.06227	-2.06621	0.0399335	0.299153	-4.16341
S100Z	-0.25694	5.8403	-3.22845	0.00142694	0.0372408	-1.29322
SPARC	-0.256878	6.55808	-1.77133	0.0778351	0.427907	-4.69978
PRG3	0.256867	6.26556	3.77241	0.000205876	0.00979562	0.44476
NAGK	-0.256864	10.0336	-2.24699	0.0255939	0.235567	-3.7954
MAML2	-0.256765	6.46418	-2.72401	0.00694653	0.106408	-2.684
INSC	-0.256544	4.69056	-2.5563	0.0112259	0.14536	-3.09769
GPNMB	0.256437	3.22936	4.78251	3.09892e-06	0.000473619	4.28549
ZNF593	0.256273	6.29834	3.00585	0.00294335	0.0604676	-1.93375
LRRN3	-0.256159	6.64524	-1.18281	0.238112	0.694618	-5.52917
TFEC	-0.25614	5.27868	-1.61255	0.108218	0.501915	-4.9554
HTATSF1P2	-0.25609	5.57216	-1.37153	0.171551	0.613353	-5.29855
PSMC3	0.255987	7.66153	3.36797	0.000888141	0.0267025	-0.870573
BOLA3	0.255985	7.57414	2.45486	0.0148387	0.172939	-3.33589
PCYT1A	0.25585	7.20959	2.72785	0.00686889	0.105862	-2.67426
ATP2B1-AS1	-0.2557	7.8032	-2.46442	0.0144588	0.17078	-3.31382
KNL1	0.255556	3.9629	4.87644	2.01994e-06	0.000341175	4.68073
LOC154761	0.255466	6.77059	3.11751	0.00205729	0.0478676	-1.61768
FXYD6	-0.255213	6.61523	-3.19085	0.00161712	0.0402265	-1.40435
PTTG3P	0.255191	5.01715	3.82124	0.000171076	0.00875188	0.612467
SH2B3	-0.255168	7.69215	-3.20505	0.00154268	0.0392053	-1.36251
CAPN3	0.255157	6.70372	2.21837	0.0275108	0.245143	-3.85562
IFI6	0.254918	8.42491	1.0537	0.293129	0.740939	-5.66755
APOBEC3B	0.254838	6.86329	0.85465	0.393638	0.810181	-5.84986
B4GALT4	0.254789	6.38007	3.29588	0.00113692	0.0323353	-1.09097
PARP2	0.254735	5.63226	3.86281	0.000145915	0.00784982	0.756721
SNRNP25	0.254657	7.8934	2.96384	0.00335903	0.0663712	-2.0499
CMSS1	0.254622	5.77932	2.62155	0.00933943	0.129966	-2.93967
MIAT	0.254594	7.40704	2.1699	0.0310424	0.262193	-3.95593
FAR2	0.2545	6.68841	2.50144	0.0130681	0.160071	-3.22764
EPDR1	0.254477	4.62489	3.72479	0.000246183	0.0110649	0.28303
RNASEH2A	0.254464	6.0809	2.89127	0.00420592	0.0771365	-2.24701
C2orf68	-0.25416	7.3946	-3.04546	0.00259514	0.0557555	-1.82283
MAD2L2	0.25373	7.51672	3.81611	0.000174457	0.0088208	0.59473
RPS18	0.253486	12.7599	2.3245	0.0209739	0.208849	-3.62857
TOMM5	0.253354	7.64607	2.23608	0.0263105	0.238878	-3.81844
CKAP5	0.252861	6.61441	3.72342	0.000247451	0.0110649	0.278384
TRANK1	-0.252806	7.0071	-2.61955	0.00939265	0.130411	-2.94457
PFDN5	0.252787	10.2551	2.11647	0.0353834	0.280998	-4.06405
MCM4	0.25261	5.36853	4.7908	2.98484e-06	0.000463201	4.32011
CALHM6	-0.2526	6.22927	-2.13588	0.0337497	0.274318	-4.02507
HAUS1	0.252283	6.94801	1.92845	0.0550355	0.35758	-4.42391
XPC	-0.251812	8.11326	-3.93642	0.000109735	0.00645982	1.01548
STON1	0.251762	4.71735	3.09312	0.00222663	0.0501519	-1.68763
MPZL1	-0.251669	6.55751	-3.5861	0.000410224	0.0153826	-0.17763
ZNF559	-0.25166	6.13229	-1.99547	0.0471761	0.328183	-4.29934
GPR146	-0.251542	6.85405	-1.21516	0.225554	0.681697	-5.49201
RALGPS2	-0.25149	5.97918	-2.85934	0.00463693	0.0821548	-2.3323
MCM6	0.251394	5.45412	3.515	0.000529878	0.0184944	-0.40779
PDE4D	0.251218	4.69232	4.5304	9.47649e-06	0.00107404	3.25571
IDS	-0.251141	6.50419	-4.57632	7.7571e-06	0.00092054	3.43987
PLIN3	0.251072	9.14414	2.24696	0.0255955	0.235567	-3.79545
DDX58	-0.250737	7.60937	-1.74519	0.0822929	0.438755	-4.74347
SGPP1	-0.250647	6.35151	-1.97686	0.049257	0.336623	-4.33434
CENPF	0.250543	4.22455	5.72694	3.1927e-08	2.38554e-05	8.53078
MYCL	-0.250506	5.87805	-4.83683	2.42129e-06	0.000403696	4.5133
NAMPT	-0.250461	11.5289	-1.81141	0.0713875	0.408102	-4.63157
NOTCH2NLA	-0.250297	10.6631	-2.45197	0.0149552	0.173594	-3.34254
FCRLA	-0.250261	6.06551	-1.80846	0.0718462	0.409466	-4.63664
PLEKHM3	-0.250251	6.4934	-2.70665	0.00730826	0.110771	-2.72796
ARL8A	0.249945	7.72167	3.22775	0.0014303	0.0372801	-1.29531
PRR11	0.249865	8.94659	3.0783	0.00233569	0.0519516	-1.72987
SRPK2	-0.249607	6.86544	-3.05595	0.0025095	0.0543204	-1.79323
MERTK	0.249562	5.03324	2.85677	0.00467336	0.0825572	-2.33914
COX8A	0.249503	10.9261	3.04399	0.00260739	0.0558402	-1.82698
TNFAIP8L3	0.249344	4.42994	3.60163	0.000387726	0.0148144	-0.126839
CIR1	-0.24907	6.67343	-3.18831	0.00163077	0.0404206	-1.41181
SMIM5	-0.249004	8.13655	-1.89787	0.0589696	0.371187	-4.47937
ERAP2	-0.248912	5.44672	-2.10574	0.0363157	0.284538	-4.08546
SRP19	0.248821	8.99921	2.18719	0.02974	0.255962	-3.92039
GIMAP6	-0.2488	8.66231	-2.04155	0.0423419	0.31009	-4.2113
COX17	-0.248687	5.2056	-3.26582	0.00125869	0.0343956	-1.18161
LDLR	0.248599	5.5701	5.23391	3.74754e-07	0.000110069	6.24065
FAM83D	0.24853	4.51104	3.39754	0.00080164	0.0247171	-0.778945
SEC16A	0.248398	8.10652	2.72103	0.00700743	0.107178	-2.69156
NEIL3	0.248277	4.33566	3.37384	0.000870323	0.0264028	-0.852459
APOO	0.248259	6.55991	3.82081	0.000171359	0.00875188	0.61097
DOK2	-0.2482	8.80057	-2.99112	0.0030834	0.0628964	-1.97465
CYP4F3	-0.24804	8.83301	-1.35389	0.177105	0.622152	-5.32153
TMEM128	-0.24782	6.0581	-2.11869	0.035193	0.280294	-4.05961
IMPDH2	0.247733	8.46294	1.95014	0.0523789	0.348233	-4.38403
CDKN1B	-0.247721	10.2547	-2.58885	0.0102461	0.138315	-3.01934
NDUFA9	0.247691	8.55093	2.97488	0.00324489	0.0652017	-2.01953
NIBAN1	-0.247399	11.1127	-1.84422	0.0664428	0.395754	-4.57463
ORMDL2	0.247395	9.12092	3.35481	0.000929408	0.0276547	-0.911152
HSP90AB1	0.247311	8.48876	1.76789	0.0784097	0.429382	-4.70556
UBL5	0.246945	9.75584	3.10741	0.00212591	0.0490533	-1.6467
PELI1	-0.246016	9.33901	-2.06964	0.0396075	0.298039	-4.1567
HIF1A	0.245759	11.5955	2.5128	0.012666	0.156571	-3.20095
RPL27	0.245559	12.6217	2.75486	0.00634349	0.100584	-2.60522
HMGB3P1	0.245235	6.12278	5.4954	1.03509e-07	4.64041e-05	7.43585
SNORD89	-0.245162	8.97113	-2.16992	0.0310413	0.262193	-3.9559
TIMP1	0.245009	11.2502	1.95572	0.0517136	0.345683	-4.37371
MRPL15	0.24485	7.31102	2.33362	0.0204817	0.205981	-3.60859
SLC3A2	0.2448	7.76314	4.16567	4.39938e-05	0.00334917	1.8484
IRF2BPL	-0.244712	10.1452	-1.94795	0.0526428	0.349336	-4.38809
P2RY8	-0.244341	8.6014	-1.86207	0.0638739	0.386866	-4.54323
ZFP36L1	-0.243961	7.13941	-3.71802	0.000252486	0.0112195	0.260181
FLOT1	0.243817	8.82722	2.69162	0.00763521	0.114098	-2.76583
PICALM	-0.243495	8.39321	-2.61043	0.00963916	0.132647	-2.96686
TMEM267	-0.243428	5.13095	-2.09223	0.0375185	0.289114	-4.11225
TMEM120A	0.243269	9.06967	2.44077	0.015415	0.176821	-3.36826
TIPIN	0.243209	4.5326	2.39751	0.017309	0.18847	-3.46653
SLC25A40	0.243202	7.72143	2.01982	0.0445667	0.318997	-4.25307
MRPS36	0.243175	7.83828	2.5725	0.0107282	0.141537	-3.05881
POMP	0.243077	7.95041	2.85972	0.00463154	0.0821548	-2.33129
NCAPD2	0.243024	6.39507	2.97599	0.00323359	0.0651042	-2.01646
SEC24A	0.242846	6.35048	2.73794	0.0066681	0.104039	-2.64853
UCHL3	0.24276	7.59003	2.39026	0.0176455	0.189187	-3.48282
SLC2A6	0.242653	7.07042	2.45057	0.015012	0.174018	-3.34576
CLK4	-0.242541	6.67265	-2.05371	0.0411392	0.304343	-4.18776
ETHE1	0.242253	8.0016	2.89865	0.00411167	0.075891	-2.22718
TRG-AS1	-0.242162	7.77653	-1.73175	0.0846642	0.446074	-4.76569
FOLR3	0.242103	9.37354	1.16101	0.246846	0.702464	-5.55364
ZNF641	-0.242086	7.30113	-3.43905	0.000693378	0.0223097	-0.64905
ARID4A	-0.242077	6.96401	-2.10724	0.0361843	0.284151	-4.08248
ARRB1	-0.242036	6.67238	-3.92984	0.000112583	0.00656432	0.992193
PHF19	0.241768	7.09649	3.27795	0.00120815	0.0336648	-1.14512
CDCA8	0.241475	6.64534	4.54483	8.9001e-06	0.00101441	3.31342
HNRNPAB	0.241242	8.76952	2.50218	0.0130416	0.160037	-3.22591
HOXB2	-0.241159	7.27879	-2.64504	0.00873333	0.124998	-2.88187
KCNE3	-0.241016	7.9914	-2.19264	0.0293399	0.253926	-3.90914
DNAJB11	0.24077	8.21948	2.88556	0.00428014	0.0777758	-2.26232
OSCAR	0.240768	8.16193	1.79172	0.0744979	0.417942	-4.66526
LOC100507006	-0.240717	6.47784	-3.71199	0.000258232	0.0113498	0.239843
NUCB1	0.240711	7.81527	2.63544	0.00897671	0.127085	-2.90556
DAPK2	-0.240656	6.84826	-2.93178	0.00371178	0.0708433	-2.13754
B4GALT5	0.240372	9.85757	1.8051	0.0723723	0.411743	-4.64241
CLEC2B	-0.240317	7.48693	-1.61176	0.108391	0.501987	-4.95661
PCMT1	0.240302	9.46551	2.4339	0.0157027	0.178672	-3.38397
MIB1	-0.240227	6.65558	-2.31459	0.0215204	0.212403	-3.65019
MNDA	-0.240186	12.9118	-2.92419	0.00380015	0.0716489	-2.15817
GSEC	-0.24014	7.33507	-1.51425	0.13134	0.547563	-5.10191
PRIM1	0.239956	6.48888	2.30795	0.0218936	0.213862	-3.66463
KBTBD7	0.239738	7.43031	1.33258	0.183994	0.629142	-5.3489
TUBB6	0.239587	6.63137	2.00095	0.0465771	0.32672	-4.28896
RAD51	0.23953	4.54462	4.89719	1.83623e-06	0.000339855	4.76885
FBXO5	0.239442	5.47221	2.41872	0.0163558	0.182199	-3.41854
MRPS33	0.239395	7.54124	2.39388	0.0174766	0.188846	-3.47468
ASPRV1	-0.239	6.78477	-2.5381	0.0118097	0.15022	-3.14111
FCRL3	-0.238989	6.29177	-2.01265	0.0453213	0.321252	-4.26673
PNOC	-0.238957	6.86369	-2.22118	0.0273173	0.244008	-3.84974
CCT3	0.238868	8.80201	2.42681	0.016005	0.18042	-3.40015
MYBL2	0.238867	6.96606	3.3944	0.000810425	0.0248851	-0.788696
PSMD1	0.238757	8.27038	3.70525	0.000264789	0.0116127	0.217188
RAB33B	-0.238734	7.20797	-1.68816	0.0927417	0.465106	-4.83659
TMEM126A	0.238705	7.80523	2.42879	0.0159201	0.180213	-3.39564
MGLL	0.238561	6.80997	2.14371	0.0331096	0.271526	-4.00926
RBIS	0.238496	6.6226	2.32378	0.0210132	0.209136	-3.63014
STT3A	0.238472	6.62882	3.07015	0.00239772	0.052931	-1.75302
MND1	0.238183	3.38796	3.98078	9.22328e-05	0.00574291	1.17349
P2RY10	-0.238172	6.14422	-1.7051	0.0895318	0.457617	-4.80925
UQCRC1	0.238025	8.89993	2.9399	0.00361941	0.0695582	-2.11543
METRNL	0.237953	7.63193	2.5491	0.0114538	0.147177	-3.11491
CKAP2L	0.237923	5.36967	5.4701	1.1746e-07	5.15139e-05	7.31827
PSAP	-0.237875	11.7141	-2.56876	0.0108413	0.142064	-3.06781
TGFB1I1	0.23772	5.34648	1.36737	0.172849	0.615687	-5.304
TMCC2	0.237391	7.20585	1.69027	0.0923356	0.464186	-4.83319
RNF182	-0.237361	5.38526	-0.87308	0.383534	0.803474	-5.83457
AHCY	0.237311	7.46632	2.72671	0.00689176	0.106052	-2.67714
PTPRC	-0.237304	9.9471	-2.21615	0.0276643	0.246184	-3.86025
NLK	0.237239	6.34501	3.44246	0.000685134	0.0220797	-0.638333
SPAG4	0.237234	4.40429	4.17332	4.26418e-05	0.00328342	1.87692
RNF146	-0.237205	7.98816	-1.85956	0.0642291	0.388068	-4.54765
AREG	0.236983	3.29478	5.53474	8.49643e-08	4.08112e-05	7.61949
FYN	-0.236645	7.85096	-2.05845	0.0406778	0.302323	-4.17853
POR	0.236599	7.61699	2.12939	0.0342891	0.275817	-4.03816
CCNY	-0.236569	7.19315	-3.63561	0.000342461	0.0136268	-0.0149673
MT1H	0.236548	8.50756	2.13098	0.034156	0.275749	-4.03495
RPL9	0.236527	12.105	2.10283	0.036572	0.285197	-4.09125
ITPK1-AS1	-0.236506	5.10606	-2.77853	0.00591348	0.0958992	-2.54424
GAPT	-0.23641	8.85675	-2.06367	0.040176	0.299876	-4.16837
IER3	0.236399	9.1885	2.11556	0.0354622	0.281106	-4.06589
RAB11FIP1	-0.236347	8.89636	-3.02277	0.00278968	0.0583835	-1.88654
DPF2	-0.236223	8.12148	-2.91712	0.0038841	0.0729225	-2.17731
FCGR2A	-0.236183	7.66875	-2.98889	0.00310507	0.0632106	-1.98081
SDF2L1	0.236171	6.96121	2.19484	0.029179	0.253572	-3.90457
DUSP5	0.235745	5.5185	2.08885	0.0378254	0.29048	-4.11894
VCPKMT	-0.235646	7.42986	-2.16748	0.0312292	0.262919	-3.9609
RTP4	-0.235504	7.4847	-1.05663	0.291795	0.739435	-5.66459
AP5B1	-0.235277	7.11832	-1.64266	0.101826	0.487805	-4.90873
ATP6V1C1	0.235162	7.88385	2.10614	0.0362802	0.284538	-4.08466
EGLN1	-0.23494	7.24742	-2.57007	0.0108016	0.141962	-3.06466
SNN	-0.234843	7.94934	-3.44714	0.00067396	0.0218593	-0.623597
TRERF1	-0.234837	5.52835	-3.54957	0.000468115	0.0169547	-0.296408
STX3	-0.234449	7.88406	-2.19711	0.0290144	0.252954	-3.89987
HINT1	0.234376	8.89822	2.36175	0.0190269	0.197656	-3.54649
AGFG1	0.234314	7.80581	2.30964	0.0217982	0.213682	-3.66097
SMAD1	0.234268	5.36489	2.52225	0.01234	0.154817	-3.17867
L3MBTL3	-0.23418	6.57951	-2.46529	0.0144247	0.170477	-3.31181
PTPN4	-0.234099	4.96853	-2.31896	0.0212782	0.210734	-3.64068
RPL39L	0.234083	4.58992	3.88658	0.000133148	0.00733915	0.839814
PTGR1	0.234034	4.75374	3.77547	0.000203517	0.009715	0.455191
NDUFA13	0.234031	9.37593	2.89317	0.0041815	0.0768985	-2.24192
ITPKC	0.233906	6.90358	2.44643	0.0151811	0.174908	-3.35528
HEATR3	-0.233797	5.71944	-2.78435	0.00581185	0.094702	-2.52916
PLOD2	0.233778	4.13016	2.40431	0.0169983	0.18688	-3.45119
ZSWIM6	-0.23351	9.52983	-2.43447	0.0156787	0.1785	-3.38267
E2F2	0.233464	6.81918	3.03527	0.00268092	0.0568715	-1.8515
KCTD9	0.233352	7.06163	2.54169	0.0116924	0.149577	-3.13257
COX7C	0.233321	9.05826	2.53853	0.0117954	0.150132	-3.14007
KIAA1324	-0.233243	5.2908	-3.28803	0.00116764	0.0327473	-1.11474
PTGS2	-0.233226	5.65629	-1.72856	0.0852355	0.447829	-4.77094
MYDGF	0.233093	7.99322	2.64895	0.00863588	0.124027	-2.87219
BANP	-0.233036	8.35822	-3.53515	0.000493	0.0176517	-0.342973
ACOT7	0.233024	5.98153	3.67398	0.000297351	0.0123941	0.112454
APBB1IP	-0.232973	8.77889	-2.55789	0.0111761	0.145013	-3.09388
RPLP0	0.232959	12.3732	2.20447	0.0284862	0.250419	-3.88461
MAP4K3	-0.232856	4.30525	-1.96878	0.0501835	0.34041	-4.34943
RPS27L	0.23269	5.96582	2.1087	0.0360567	0.2837	-4.07957
MASTL	0.232542	4.96942	2.06811	0.0397528	0.298464	-4.1597
UGP2	0.23242	8.26111	3.30004	0.00112097	0.0319866	-1.07839
FAM200B	-0.232309	7.63579	-2.29721	0.0225094	0.217483	-3.68792
ATP11B	0.232177	7.53608	2.06628	0.0399261	0.299153	-4.16326
CD99	-0.232022	9.68876	-2.28996	0.0229336	0.219792	-3.70357
APCDD1	-0.231851	4.88699	-2.17037	0.0310065	0.262193	-3.95497
GCH1	0.231688	10.0754	1.52383	0.128931	0.542838	-5.08804
TM2D3	-0.231659	8.83394	-2.08951	0.0377656	0.290131	-4.11764
MICALCL	-0.231438	4.6998	-2.72404	0.00694597	0.106408	-2.68393
PLAGL1	-0.231404	7.40168	-1.6754	0.0952193	0.471063	-4.85701
PUS3	0.231398	7.35427	2.74054	0.00661726	0.103727	-2.64189
LSM5	0.231344	5.45874	2.07481	0.039121	0.296256	-4.14657
JADE1	-0.23134	7.07906	-3.16059	0.00178692	0.0432246	-1.49291
BTN2A1	-0.231305	7.26185	-3.10921	0.00211354	0.0488501	-1.64154
UBE2F	0.231258	8.72937	3.52629	0.000508911	0.0180119	-0.371519
CTPS1	0.231242	5.79164	3.02026	0.00281197	0.058604	-1.89355
FKBP2	0.231185	7.88518	3.84444	0.000156567	0.0081617	0.692811
LINC01410	-0.230987	7.5601	-2.01728	0.0448326	0.319429	-4.25791
SERINC5	-0.230894	8.38816	-2.05695	0.0408238	0.303009	-4.18146
TRIB1	0.230769	5.60534	4.88923	1.90472e-06	0.000341175	4.73501
PI3	-0.230727	7.75135	-0.839645	0.401983	0.814708	-5.86208
GALNT7	-0.230376	8.03506	-2.14616	0.0329112	0.270708	-4.0043
SAR1A	0.230267	7.17157	3.98295	9.14484e-05	0.0057117	1.18126
IFI44	-0.230233	6.69547	-0.761652	0.447051	0.839847	-5.92209
SLC8A1	-0.230102	5.00885	-3.63907	0.000338145	0.0135084	-0.00353163
TSPAN13	-0.230042	7.36266	-1.40006	0.162849	0.601045	-5.26077
EZR	0.229899	6.54158	3.53876	0.000486661	0.017532	-0.33134
ATP8B4	0.229751	6.21209	1.20817	0.228228	0.685668	-5.50013
PPP4R1	-0.229728	9.95727	-2.14874	0.0327033	0.269544	-3.99906
RPN2	0.229321	9.87574	2.70178	0.0074127	0.11185	-2.74025
PDHA1	0.229204	7.30697	3.21881	0.00147365	0.0380659	-1.32185
ANKRD44	-0.229196	7.12849	-3.14352	0.00188989	0.0449606	-1.54255
FBXO6	0.229075	8.14283	1.22721	0.221002	0.676262	-5.47793
DNAJA1	0.229009	9.36668	2.4498	0.0150435	0.174018	-3.34754
DARS1	0.228959	7.33816	2.52499	0.0122468	0.154128	-3.17219
GRAMD1C	-0.228942	3.44145	-2.37028	0.0186038	0.195679	-3.52751
POLI	-0.228824	5.27735	-1.79332	0.07424	0.417425	-4.66253
CNTNAP3	-0.228809	3.26235	-2.79845	0.00557208	0.0924434	-2.4925
FLNA	0.228777	8.30465	2.62252	0.00931378	0.12987	-2.93731
IRF8	-0.228716	9.1024	-2.26235	0.0246131	0.230345	-3.76275
CYSLTR1	-0.22868	6.87278	-2.13031	0.0342123	0.275749	-4.03631
BLOC1S4	-0.228599	7.20461	-3.65266	0.000321676	0.0131366	0.0414998
LMBRD1	-0.22856	8.09143	-2.37064	0.0185862	0.195679	-3.52671
GLRX2	0.228277	7.63692	2.67054	0.00811559	0.119594	-2.81856
RAN	0.228153	7.80736	1.99009	0.0477694	0.330374	-4.30948
SUSD3	0.228066	6.47933	4.68706	4.75699e-06	0.000635546	3.89021
SLC27A3	-0.22801	7.13496	-2.03405	0.0430989	0.312649	-4.22577
PEF1	0.228	8.84432	3.31881	0.00105151	0.0303913	-1.02134
ATP2C1	0.227864	6.42493	3.11724	0.00205911	0.0478676	-1.61846
CHEK1	0.227762	4.33458	3.87572	0.000138842	0.00757024	0.801808
OSBPL8	-0.227754	8.75803	-2.81223	0.00534661	0.0901107	-2.45653
ILF2	0.227733	8.32216	2.63733	0.0089282	0.126843	-2.90089
ADAM1A	-0.227609	4.22996	-2.20077	0.0287505	0.251741	-3.89228
ITGAL	-0.227582	8.1828	-1.97602	0.0493525	0.336705	-4.33591
ZSCAN26	-0.227389	6.14003	-3.19584	0.00159062	0.0399617	-1.38968
CHAC2	0.227234	5.41549	1.70023	0.0904453	0.460071	-4.81714
F12	0.22718	6.77051	3.61145	0.000374099	0.0145144	-0.0946076
LINC00954	-0.227046	5.717	-2.5217	0.0123585	0.154858	-3.17996
PAPSS2	0.227035	5.8776	2.90488	0.00403355	0.0749067	-2.21038
NECAB1	0.226914	3.13959	3.10269	0.0021587	0.0491642	-1.66024
GALM	0.226437	6.6409	1.9162	0.0565845	0.363662	-4.44623
TMTC2	-0.226401	4.51163	-3.73769	0.000234585	0.0106829	0.32666
RNF24	-0.225944	8.75559	-2.49133	0.0134355	0.163022	-3.25129
NUDT16P1	-0.225807	5.75799	-2.75926	0.00626152	0.0996214	-2.59393
CCNT2	-0.22568	6.21832	-2.46082	0.0146009	0.171509	-3.32214
MCM7	0.225641	7.04956	2.38845	0.0177308	0.189644	-3.4869
ZNF200	-0.225608	7.47005	-2.1551	0.0321969	0.267257	-3.98615
ITPRIP	-0.225568	8.00712	-3.20499	0.00154303	0.0392053	-1.36271
BOD1L1	-0.225545	6.80156	-2.3997	0.0172081	0.188059	-3.46158
HYAL3	0.225486	5.40644	3.59124	0.000402651	0.0151833	-0.160854
TNFRSF1A	-0.225343	10.0417	-2.43889	0.0154931	0.177086	-3.37256
ALDH1A1	-0.22528	4.44562	-1.70024	0.090443	0.460071	-4.81712
PCOLCE2	0.225193	5.65156	0.841536	0.400925	0.814118	-5.86055
ELF2	-0.22518	7.85466	-3.43529	0.000702598	0.0224631	-0.660885
FNIP2	0.225144	6.46941	2.66693	0.00820068	0.120146	-2.82757
LINC01560	-0.224502	5.07158	-3.19721	0.00158339	0.0398793	-1.38564
PLPP3	0.224408	4.68096	3.75084	0.000223296	0.0103558	0.371265
RPL11	0.224393	11.2549	2.11075	0.0358782	0.283129	-4.07549
ARHGEF10L	-0.224363	6.29662	-4.18485	4.0681e-05	0.00320585	1.91993
DSC2	-0.224166	6.79523	-1.60623	0.109601	0.504617	-4.9651
RAB20	0.224083	6.95721	3.20554	0.00154017	0.0392053	-1.36107
CALHM2	-0.223951	7.47063	-2.25111	0.0253272	0.234274	-3.78665
MICU3	-0.223943	3.12786	-2.95867	0.00341374	0.0672547	-2.06409
PPIL1	0.223859	5.82228	2.19781	0.0289641	0.252936	-3.89843
SLC2A3	0.223775	10.4119	1.9562	0.0516571	0.345466	-4.37283
EVI2B	-0.223687	12.1947	-2.57571	0.0106318	0.14111	-3.05107
CSAD	-0.223428	6.44561	-2.58936	0.0102311	0.138315	-3.01809
AARS1	0.223301	7.82129	3.03664	0.00266919	0.0567421	-1.84763
BLNK	-0.223152	7.42976	-1.18331	0.237914	0.694516	-5.5286
HSD17B11	-0.223144	10.6259	-2.15871	0.0319117	0.266247	-3.97879
PPA2	0.223099	6.21083	3.79355	0.000190065	0.00941182	0.517107
HSD11B1-AS1	0.222973	5.85161	3.4243	0.000730187	0.0230169	-0.695382
MRPL36	0.222952	7.59228	2.30077	0.0223038	0.216014	-3.68022
LCORL	-0.222603	6.36436	-2.32986	0.0206833	0.206577	-3.61683
CLINT1	0.222601	7.67603	2.86824	0.0045129	0.0806407	-2.30862
KLRC3	-0.22233	4.50894	-1.62851	0.104791	0.494055	-4.93077
GBP5	-0.222226	7.3221	-0.862674	0.389219	0.807602	-5.84324
MAPKAPK2	0.222158	7.16271	3.56514	0.000442567	0.0162629	-0.245928
CDCA7L	0.222109	7.74076	1.73919	0.0833437	0.441654	-4.7534
PLEKHO1	-0.22194	8.06271	-2.24916	0.0254532	0.234901	-3.79079
BSG	0.221844	9.19753	1.44934	0.148609	0.576657	-5.19371
FAM13A	-0.221639	5.44732	-3.76219	0.000213968	0.0100386	0.409872
TMEM140	-0.221581	8.81552	-1.6799	0.0943404	0.469044	-4.84983
IFRD1	-0.221398	7.25517	-1.91141	0.0571992	0.365286	-4.45491
BCL6	-0.221321	11.0559	-1.6804	0.0942433	0.468753	-4.84904
CMC2	0.221273	8.02514	2.78899	0.00573192	0.0940128	-2.51711
TTC30B	-0.221224	3.72206	-4.41409	1.56279e-05	0.00155309	2.79616
HIPK2	0.221099	6.56521	4.89012	1.8969e-06	0.000341175	4.73881
ERGIC1	-0.221012	6.66607	-2.90588	0.00402121	0.0748375	-2.2077
KLF4	-0.220977	6.59436	-2.21292	0.0278899	0.24721	-3.86701
SNAP23	-0.220612	8.09712	-2.05327	0.0411824	0.304446	-4.18862
TTC7B	0.220598	5.46792	1.91603	0.0566056	0.363682	-4.44653
HLA-E	-0.220445	11.504	-2.59455	0.0100826	0.136882	-3.00552
UBN1	-0.220297	8.55989	-2.45878	0.014682	0.171752	-3.32686
INHBA	0.220187	4.14323	2.78958	0.00572183	0.0939498	-2.51558
P2RX7	-0.220111	6.17213	-2.21153	0.0279872	0.247937	-3.86991
PDCD4	-0.219596	4.23567	-2.2602	0.0247489	0.231043	-3.76735
RAP1GAP2	-0.219474	8.62381	-2.4506	0.015011	0.174018	-3.3457
TBC1D8	0.219446	8.07379	1.5506	0.122378	0.530935	-5.04878
LINC00622	-0.219406	3.5749	-2.35419	0.0194086	0.200354	-3.56325
TP53BP2	0.219386	6.75969	3.21637	0.00148568	0.0382786	-1.32907
EGR1	0.219334	4.61185	4.05674	6.8258e-05	0.00457487	1.44761
RNF166	-0.219203	8.23611	-1.87469	0.0621073	0.381756	-4.52085
ZNF788P	0.219113	4.15919	3.33328	0.00100075	0.0291751	-0.977192
STXBP3	-0.219105	7.88439	-2.18632	0.029805	0.256303	-3.9222
RBPMS2	0.219015	5.61092	2.63448	0.00900118	0.127107	-2.9079
PECAM1	-0.218971	8.61385	-2.43608	0.0156108	0.178029	-3.37899
ZNF600	-0.218805	5.89614	-1.60298	0.110316	0.50603	-4.97006
TMEM258	0.218522	10.5446	2.87403	0.00443388	0.0795104	-2.29318
PAICS	0.218459	5.62015	2.68684	0.0077417	0.115433	-2.77781
ACVR1	-0.218458	6.433	-2.35747	0.019242	0.199173	-3.55598
MAP3K1	-0.218325	8.86394	-2.24295	0.025857	0.237109	-3.80394
PPM1N	0.218291	5.67433	3.18828	0.00163093	0.0404206	-1.4119
XAF1	-0.218181	7.42139	-0.987785	0.3243	0.763211	-5.7321
RNFT1	-0.218057	6.1604	-2.17198	0.0308838	0.261895	-3.95168
TNIP3	0.217952	3.45875	2.80488	0.0054658	0.0911298	-2.47574
ADAM8	-0.217945	7.2321	-2.74245	0.00658014	0.103225	-2.63701
ZNHIT1	0.217718	8.7187	3.19925	0.00157272	0.0397097	-1.37964
FAM43A	-0.217679	6.80042	-4.72477	4.01922e-06	0.000559198	4.04559
TSPO	0.217426	11.8737	1.94811	0.0526234	0.349336	-4.38779
RNF181	0.217279	10.0857	3.37165	0.000876917	0.0265231	-0.859206
CCNG2	-0.217155	7.18176	-2.24421	0.0257743	0.236781	-3.80126
CYBB	0.217146	6.58375	3.57998	0.000419438	0.0156699	-0.197626
APBA2	0.217132	7.18193	2.57388	0.0106868	0.1414	-3.0555
NDST2	0.216934	7.03356	3.17268	0.0017172	0.0417886	-1.45762
CCR9	-0.216798	5.17965	-2.1576	0.0319988	0.266553	-3.98105
GZMK	-0.216584	7.76555	-1.06869	0.286334	0.736866	-5.65229
TMEM154	-0.216494	9.80035	-2.50578	0.0129134	0.158947	-3.21747
C1orf162	0.216493	10.7174	2.032	0.0433075	0.313473	-4.22971
CLEC1A	-0.216403	5.86957	-2.92454	0.00379604	0.0716489	-2.15722
MRPS28	0.216225	6.20009	1.8971	0.0590723	0.371485	-4.48076
ARFIP1	-0.216195	6.23663	-2.6288	0.00914844	0.128793	-2.92188
NARF	0.216097	7.47155	2.79142	0.00569039	0.0937126	-2.51079
F5	-0.216064	7.91995	-1.42027	0.156888	0.591156	-5.23354
SIRT1	-0.216049	7.73121	-1.96833	0.0502363	0.340547	-4.35028
METTL25	-0.215963	7.55277	-3.007	0.00293261	0.0603083	-1.93053
TMX4	-0.215836	7.40352	-2.9285	0.00374975	0.0713545	-2.14646
UPB1	0.215808	5.7288	3.2622	0.00127413	0.0345954	-1.19247
LINC00260	-0.215798	6.61979	-2.4711	0.0141987	0.168795	-3.29837
TUBA1C	0.215798	11.975	3.18053	0.0016733	0.0411674	-1.43465
UROD	0.21574	6.49866	3.91747	0.000118133	0.00680917	0.948475
RAD54L	0.215706	5.69255	4.09603	5.83178e-05	0.00406566	1.59111
BRCA2	0.215663	3.83307	3.34374	0.000965448	0.0283507	-0.94513
GRINA	0.215661	8.83687	2.19519	0.0291541	0.253572	-3.90386
BEST1	-0.215565	7.15853	-3.77114	0.000206865	0.00981953	0.440422
TRIM21	-0.215382	8.81636	-1.8679	0.063053	0.384183	-4.53291
LAP3	0.215365	8.83884	1.19874	0.231866	0.689034	-5.51099
TLR1	-0.21523	9.65434	-1.64477	0.101389	0.487119	-4.90542
P2RX1	0.215051	8.72304	1.92816	0.0550715	0.357699	-4.42444
RNF135	-0.215049	8.74527	-1.94992	0.0524058	0.348233	-4.38445
HOTAIRM1	-0.214888	6.51634	-3.10319	0.00215524	0.0491642	-1.65882
ABRACL	0.2147	8.99365	2.03508	0.0429942	0.312649	-4.22378
UQCRB	0.214439	6.90099	2.2887	0.023008	0.220191	-3.70629
PIP4P2	-0.214358	8.02892	-1.31432	0.190053	0.637747	-5.372
RNF149	-0.214327	11.6128	-2.27998	0.0235286	0.223899	-3.72504
DCTN6	0.214303	7.74983	2.56842	0.0108516	0.142064	-3.06862
LGMN	0.21429	4.39094	2.85228	0.00473751	0.0834712	-2.35105
LMNA	0.214253	6.0207	3.64638	0.000329187	0.0133087	0.0206803
ZCCHC17	0.214032	7.26516	3.75266	0.000221777	0.010309	0.37744
GLDN	0.213929	5.4974	3.6432	0.000333059	0.0134085	0.0101351
SIGLEC17P	-0.213858	5.86234	-3.78691	0.000194899	0.0094851	0.494362
TGFBR2	-0.213805	8.57849	-2.94426	0.00357063	0.0691146	-2.10353
LHX4-AS1	-0.213661	5.34658	-2.30224	0.0222192	0.215402	-3.67703
HLA-DPB1	-0.213648	7.65289	-1.89373	0.059521	0.373144	-4.48682
LRRC4	-0.213647	7.58667	-2.39361	0.0174893	0.188846	-3.47529
LILRA5	0.213641	8.03905	1.99746	0.0469585	0.327728	-4.29558
FMNL1	-0.213131	7.513	-2.45221	0.0149455	0.173594	-3.34198
BARD1	0.21299	6.14718	2.76082	0.0062327	0.0992576	-2.58992
NDC1	0.212764	5.91247	2.4222	0.0162043	0.181011	-3.41065
SLC1A4	0.212761	5.84533	3.4626	0.000638227	0.0209444	-0.574762
SKA3	0.212742	5.61224	4.18127	4.12803e-05	0.0032154	1.90657
DBF4	0.212579	6.29735	1.84202	0.0667646	0.396369	-4.57847
H2AC6	-0.21245	11.2443	-1.79908	0.0733221	0.41434	-4.65271
CORO1C	0.212429	9.21396	2.82091	0.00520886	0.0886032	-2.43379
TIGD3	-0.212411	6.14841	-3.29227	0.00115096	0.0325658	-1.10191
TST	-0.212355	7.91857	-2.74701	0.00649237	0.102166	-2.62536
CES1	-0.212322	6.6997	-1.4429	0.150413	0.579312	-5.2026
KRBOX4	-0.212292	6.0913	-2.45747	0.014734	0.172009	-3.32986
TLR4	-0.212292	8.11071	-1.4591	0.145907	0.572585	-5.18016
SLC2A1	0.212016	6.62283	1.65076	0.100158	0.483935	-4.89603
TET2	-0.212014	6.85583	-2.23269	0.0265367	0.239971	-3.82558
LSM1	0.211877	8.66542	3.10717	0.00212757	0.0490533	-1.6474
CCL2	0.211646	3.99477	2.83581	0.00497991	0.0864742	-2.39459
NAPSB	-0.211595	7.16527	-1.59791	0.111442	0.509148	-4.9778
DPYSL2	-0.211547	8.16445	-1.30279	0.193955	0.642503	-5.38644
AHSP	0.211491	10.0087	0.84923	0.39664	0.81179	-5.8543
ARGLU1	-0.211398	7.70076	-2.3348	0.020419	0.205616	-3.60601
TRIM58	-0.211377	8.21156	-0.867465	0.386595	0.80545	-5.83926
WASHC3	0.211312	7.88876	2.3634	0.0189442	0.197408	-3.54282
CDC25A	0.21126	4.9031	3.43218	0.000710312	0.022638	-0.670667
PFN1	0.211218	12.1946	2.36991	0.0186222	0.19577	-3.52835
RFESD	0.21111	4.89623	2.29121	0.0228599	0.21919	-3.70088
HAT1	0.211066	7.96802	1.3768	0.169919	0.610823	-5.29163
IFI27L2	0.211059	7.51039	3.4895	0.000580246	0.0195839	-0.489322
KCNMB1	-0.210981	4.91556	-3.97382	9.47913e-05	0.00586601	1.14859
AKAP11	-0.210975	6.80037	-2.42842	0.0159358	0.180213	-3.39648
EME1	0.210913	6.54114	3.33767	0.000985791	0.0288641	-0.963747
CDCA4	0.210736	6.6369	3.69324	0.00027688	0.011961	0.176857
GIMAP8	-0.210731	6.23688	-3.07591	0.00235372	0.0521495	-1.73666
ZNF703	-0.210711	5.40075	-2.41685	0.0164381	0.182812	-3.4228
FCMR	-0.21069	9.16672	-1.36594	0.173296	0.616816	-5.30586
VPS25	0.210576	8.29391	3.24161	0.00136544	0.0361545	-1.25404
CENPL	0.210473	4.39606	3.02123	0.00280337	0.0585458	-1.89085
ALDH2	-0.210249	8.92185	-1.45181	0.147923	0.575323	-5.19029
CYB561D1	-0.210166	8.28885	-4.25077	3.10204e-05	0.00260752	2.16786
NEXN	0.210154	5.66071	1.65495	0.0993029	0.48194	-4.88942
SLC25A51	0.210073	5.86613	4.9479	1.45256e-06	0.000281769	4.98557
SNRPD1	0.210031	5.62741	2.42544	0.0160639	0.18042	-3.40327
LGALS3BP	0.210028	6.03941	1.52489	0.128667	0.54281	-5.08649
NDUFB7	0.209791	6.4216	4.1592	4.5167e-05	0.00337722	1.82436
TMEM52B	0.209772	3.19453	2.63556	0.00897364	0.127085	-2.90526
CLEC4E	0.20976	8.81388	1.46912	0.143171	0.568683	-5.16615
RNPC3	-0.20974	7.45293	-2.3902	0.0176486	0.189187	-3.48297
CLIC4	0.20957	6.72673	3.4263	0.000725086	0.0229637	-0.689103
PLCB1	-0.209546	5.11534	-4.44001	1.39911e-05	0.00144747	2.89772
PRKX	-0.209507	5.91078	-1.97213	0.0497975	0.338939	-4.34318
PHF21A	-0.209465	7.69547	-2.47661	0.013987	0.167165	-3.28558
SH2D3C	-0.209418	7.45114	-2.33139	0.0206014	0.206464	-3.61349
DNAJC1	0.209394	8.05356	2.31708	0.0213822	0.211453	-3.64478
PSIP1	-0.209331	6.78848	-2.49652	0.0132458	0.161489	-3.23916
ADRB2	-0.20933	7.48525	-2.12705	0.0344848	0.276371	-4.04285
KIF1B	0.209096	7.45876	2.52123	0.0123747	0.154868	-3.18108
MTFR2	0.209093	4.12341	4.24417	3.18785e-05	0.00263573	2.14289
C15orf65	0.209056	4.75343	2.60329	0.00983623	0.134229	-2.98426
UIMC1	-0.208953	8.07631	-3.48408	0.000591515	0.0197898	-0.506583
CREM	0.208813	5.40629	3.51253	0.000534566	0.0185617	-0.415703
RPL39	0.208523	13.2706	2.66816	0.00817163	0.120104	-2.82451
TUT7	-0.208458	8.2115	-2.17311	0.030797	0.261379	-3.94935
SAMHD1	-0.208388	8.7218	-2.10481	0.0363977	0.284608	-4.08732
ACP5	-0.208304	7.33124	-1.87262	0.0623949	0.3826	-4.52454
PPARG	0.20804	4.74002	2.81015	0.00538006	0.0903424	-2.46197
LOC101928000	0.207986	5.55925	3.77605	0.000203072	0.009715	0.457172
ZNF818P	-0.207823	5.58475	-2.23182	0.0265948	0.240163	-3.8274
OGA	-0.207651	7.61275	-3.23904	0.00137727	0.036334	-1.26172
GORAB	-0.207551	4.66739	-1.78339	0.075846	0.421784	-4.6794
ZNF230	-0.207381	5.9092	-2.06599	0.0399539	0.29916	-4.16383
SELP	0.207284	7.82077	1.53071	0.12722	0.539988	-5.07801
RSBN1L	-0.207119	6.81669	-2.61896	0.00940861	0.130522	-2.94603
ERI1	0.206875	5.67038	2.11791	0.0352602	0.280468	-4.06118
ROGDI	0.206796	7.71235	2.10549	0.0363372	0.284575	-4.08595
CLEC4C	-0.206794	3.7211	-3.28882	0.0011645	0.0327194	-1.11233
PLK1	0.206725	5.16874	3.66619	0.000306027	0.0126356	0.0864974
ACAT2	0.20658	7.21036	3.06585	0.00243108	0.0533673	-1.76521
NFU1	0.20656	6.84068	1.96707	0.0503819	0.34119	-4.35262
SEMA3C	-0.206538	3.89045	-3.59501	0.000397177	0.0150331	-0.148528
PCF11	-0.206529	7.81412	-2.7043	0.00735854	0.111283	-2.7339
GIMAP2	-0.206526	9.99866	-1.56149	0.11979	0.525586	-5.03264
XPOT	0.2064	7.2483	2.26415	0.024501	0.229861	-3.75893
USP9Y	-0.206021	4.57265	-1.05924	0.290608	0.738991	-5.66194
MRVI1	-0.206015	8.13976	-1.61887	0.106851	0.499286	-4.94567
GZMH	-0.205969	7.38498	-0.946736	0.344771	0.77789	-5.77021
DNAAF1	0.205954	5.81197	3.10483	0.00214376	0.0490899	-1.6541
C1orf122	0.205562	8.23098	2.91279	0.00393637	0.0735942	-2.18902
EIF1AY	-0.205559	5.63822	-0.59448	0.552778	0.887665	-6.03113
RPS10	0.205499	11.3443	2.50388	0.0129809	0.159681	-3.22192
MT1X	0.205388	8.32919	1.7269	0.0855335	0.447957	-4.77366
TAPT1-AS1	-0.205322	6.57678	-1.92856	0.0550207	0.35758	-4.4237
ARAP3	-0.20529	6.80599	-3.86038	0.000147285	0.00790245	0.748242
TFDP2	0.205169	5.47849	3.07419	0.00236681	0.0523554	-1.74156
PCMTD2	-0.205133	7.01083	-2.39328	0.0175048	0.188846	-3.47604
BPGM	0.205132	8.31836	0.805294	0.421485	0.827229	-5.88923
CYFIP1	-0.204999	8.0472	-1.72766	0.085397	0.447829	-4.77241
CCDC18-AS1	-0.204887	9.09705	-2.0544	0.0410719	0.304225	-4.18642
PGK1	0.204858	9.36999	2.48557	0.013649	0.164489	-3.26473
SLC45A4	-0.204676	7.86194	-2.22427	0.0271053	0.243031	-3.84325
LINC00963	-0.20465	5.67089	-3.39788	0.000800682	0.0247171	-0.777876
MBNL3	-0.204575	7.36341	-1.25378	0.211198	0.663869	-5.44638
AP2B1	0.204523	8.22708	2.79672	0.0056011	0.0926961	-2.49702
CHST15	-0.204496	8.07631	-2.60524	0.00978207	0.133611	-2.97951
FANCG	0.204486	6.30956	2.44996	0.0150369	0.174018	-3.34717
JMJD6	0.204397	6.32415	3.60371	0.000384799	0.0147304	-0.120013
LINC00869	-0.204259	4.63563	-3.13858	0.00192065	0.0453713	-1.55685
TAGLN2	-0.204159	11.2892	-2.10981	0.0359601	0.283161	-4.07736
EPHB1	-0.203941	4.69605	-4.05946	6.75205e-05	0.00454053	1.45751
ERO1B	-0.20377	5.68041	-2.59196	0.0101565	0.137793	-3.0118
ARHGAP9	-0.20351	9.98526	-1.97998	0.0489023	0.335069	-4.32849
NEK7	-0.203503	9.54379	-1.6047	0.109937	0.505209	-4.96743
CPNE3	0.203461	9.10546	1.74129	0.0829758	0.440398	-4.74994
SDHAF3	0.203406	6.89233	1.52895	0.127656	0.540467	-5.08057
ARSG	-0.203284	6.21389	-2.83277	0.00502593	0.0868092	-2.40262
CEP85L	-0.203275	5.84947	-3.1843	0.00165255	0.0407563	-1.42358
CALR	0.2032	7.99505	2.70874	0.0072639	0.110348	-2.72269
C3orf62	-0.203164	6.16615	-3.35244	0.000937003	0.0277987	-0.918423
CYTH4	-0.203098	7.77808	-2.80965	0.00538814	0.0903424	-2.46327
PDE2A	0.203045	5.75827	2.13408	0.0338989	0.274729	-4.02872
MAFG	0.202947	7.20505	3.25021	0.00132662	0.0356032	-1.22839
PTGER2	0.202716	7.917	1.65373	0.0995524	0.482505	-4.89136
RBM4	-0.202711	5.73567	-2.37325	0.0184588	0.194661	-3.5209
FAM50A	0.20259	7.40505	2.77045	0.00605718	0.0975376	-2.56511
POLR2K	0.20257	6.91542	1.8548	0.0649101	0.390544	-4.55605
CRYL1	-0.202485	6.51511	-3.70377	0.000266248	0.0116152	0.212224
TOPORS	-0.20244	7.51113	-1.71152	0.0883375	0.454391	-4.7988
ITLN1	0.202386	4.67792	1.36868	0.17244	0.615171	-5.30228
APP	0.202341	7.11917	3.04955	0.00256148	0.0552087	-1.81131
LINC01503	-0.202303	7.27201	-2.24303	0.025852	0.237109	-3.80377
RAD51-AS1	-0.202294	5.90635	-2.47541	0.0140331	0.167616	-3.28838
LINC01137	0.202244	5.27334	3.74436	0.000228793	0.0105381	0.349268
ETFA	0.202182	8.99343	2.4287	0.015924	0.180213	-3.39585
CHCHD2	0.202063	11.0935	3.10192	0.00216407	0.0491642	-1.66243
PLD1	0.201969	4.81589	3.73817	0.000234167	0.0106829	0.328269
ASAP1-IT2	-0.201892	5.88886	-1.76005	0.0797343	0.433341	-4.71871
CENPH	0.201868	4.93084	2.25897	0.0248265	0.231476	-3.76997
PSMB5	0.201794	8.15633	3.67244	0.000299047	0.0124391	0.107321
HSPA13	0.201731	6.50276	1.72004	0.0867759	0.450633	-4.78491
BATF	0.201588	8.36391	3.1716	0.00172334	0.0418874	-1.46079
CDKN1C	-0.201584	5.81239	-1.87494	0.0620737	0.381756	-4.52041
EOMES	-0.201566	6.31803	-1.42137	0.15657	0.590726	-5.23206
CCT7	0.201335	8.40945	2.38039	0.0181132	0.192425	-3.50494
TLE1	0.201075	5.4204	3.4136	0.000757997	0.0237451	-0.728848
PAXIP1-AS1	-0.201064	4.89933	-2.35342	0.0194479	0.200354	-3.56495
SOCS1	0.200946	5.58972	2.7383	0.0066611	0.10403	-2.64762
CNBP	-0.200885	8.91356	-2.77034	0.00605913	0.0975376	-2.56539
ARHGAP25	-0.200869	7.44192	-3.17269	0.00171716	0.0417886	-1.4576
ERH	0.200757	10.3473	2.58107	0.0104729	0.139552	-3.03815
R3HDM2	-0.200746	8.22941	-3.47753	0.000605398	0.0201207	-0.527398
LNPK	0.200727	6.59052	1.76995	0.0780652	0.428471	-4.7021
NDUFA6	0.200689	8.04739	2.85157	0.00474768	0.0835775	-2.35292
LRP8	0.200656	5.39201	3.63188	0.000347177	0.013707	-0.0272984
CYBRD1	-0.200589	6.91188	-1.67686	0.0949327	0.470212	-4.85468
SNRPD3	0.200428	9.10955	2.73909	0.0066457	0.10393	-2.64561
ABHD10	-0.200328	7.02441	-2.64956	0.00862086	0.124015	-2.87069
SNRPF	0.200209	7.93034	2.03522	0.0429795	0.312649	-4.2235
TBCB	0.200049	9.22829	2.51712	0.0125159	0.155559	-3.19077
ELL2	0.199835	6.28928	2.75568	0.00632812	0.100523	-2.60312
HLA-B	-0.199771	13.2249	-2.27913	0.0235803	0.223971	-3.72687
MOSPD2	-0.199765	8.95118	-2.091	0.0376304	0.289202	-4.11469
MRPS17	0.199736	6.57772	2.07013	0.0395614	0.297803	-4.15574
PSMA2	0.199598	8.38257	2.17626	0.0305582	0.260338	-3.9429
APOC1	0.19939	6.1505	4.62353	6.3042e-06	0.000789943	3.63078
IL18	0.199345	5.1556	2.20839	0.0282078	0.249456	-3.87644
CREB5	-0.199237	10.4429	-1.24277	0.215222	0.669295	-5.45953
HCG11	-0.199233	4.08837	-2.13365	0.0339345	0.274729	-4.02958
NINJ2	-0.199192	8.92871	-2.1297	0.0342632	0.275817	-4.03753
NLRP3	-0.199187	4.86112	-2.83216	0.00503513	0.0868931	-2.40421
IGF2BP3	0.199117	5.05192	2.40461	0.0169843	0.18688	-3.45049
IGHD	0.199047	6.84461	1.45788	0.146243	0.572815	-5.18186
PAM	0.198955	7.366	1.93082	0.0547389	0.356917	-4.41956
RPL24	0.198935	11.6953	2.0968	0.0371079	0.287266	-4.10321
ATP2C2	0.198922	5.57175	3.53909	0.000486076	0.017532	-0.330258
RPS19BP1	0.198912	7.91029	4.37471	1.84703e-05	0.00176077	2.64284
SPAG9	-0.198841	6.44737	-2.91031	0.00396663	0.0740267	-2.19573
MT1F	0.198834	8.29801	2.20533	0.0284251	0.250305	-3.88282
BUB1	0.198791	4.49585	4.80735	2.76904e-06	0.000443515	4.38938
IL6R	-0.198714	8.5158	-2.07419	0.0391786	0.296477	-4.14778
FAM78A	-0.198649	7.80171	-2.60859	0.00968982	0.13295	-2.97137
ORC1	0.198635	4.19689	3.7042	0.000265827	0.0116152	0.213653
LPL	0.198572	4.67628	2.14165	0.0332771	0.272456	-4.01343
RGL2	-0.19849	8.78718	-2.53747	0.0118303	0.150294	-3.1426
LTBP1	0.198236	6.5938	2.42187	0.0162183	0.181067	-3.41138
PLEKHF2	-0.198196	8.13161	-1.69122	0.0921541	0.464042	-4.83167
TUBA1B	0.198162	10.6387	3.39991	0.000795054	0.0246016	-0.771565
BUD31	0.198104	8.41321	3.31681	0.00105872	0.0305122	-1.02743
SPC24	0.198103	4.86862	3.2497	0.0013289	0.0356032	-1.22992
MEIS3P1	0.198083	4.88316	2.40136	0.0171324	0.187333	-3.45784
NRAS	0.198071	7.72531	2.4657	0.0144087	0.170422	-3.31087
PPIH	0.198048	7.73708	2.39922	0.0172301	0.188197	-3.46266
MBP	-0.198006	7.08375	-4.48144	1.17118e-05	0.00127117	3.06105
CDC37	0.197965	8.50832	2.58386	0.010391	0.138944	-3.0314
CRLF3	-0.19776	10.3189	-2.20481	0.0284618	0.250419	-3.88389
ACRBP	-0.197676	7.33096	-1.87388	0.0622193	0.381756	-4.52229
STMN1	0.197663	5.22438	3.68292	0.00028768	0.0122182	0.142302
TARS1	0.197613	6.10719	4.12015	5.29161e-05	0.00378557	1.6798
NEDD9	-0.197609	7.4902	-2.83188	0.0050394	0.0868931	-2.40495
AHSA1	0.197609	8.38355	2.48762	0.0135728	0.163968	-3.25996
ANKRD46	-0.197598	6.09096	-1.75163	0.081176	0.436286	-4.73277
ZNF708	-0.197564	4.72921	-1.95918	0.0513048	0.344548	-4.3673
FRY-AS1	-0.197501	3.68472	-3.66678	0.000305364	0.0126356	0.088454
GUCD1	-0.197473	9.43344	-2.42534	0.0160681	0.18042	-3.40349
PLEKHA1	-0.197398	6.59872	-1.53627	0.125853	0.536795	-5.06988
TRMT13	-0.197372	6.86057	-1.44127	0.150873	0.579533	-5.20484
HRAS	0.197355	6.59146	3.55948	0.000451687	0.0165378	-0.264277
TNFSF13	-0.197319	6.56769	-3.10419	0.00214822	0.0490943	-1.65594
PYHIN1	-0.197318	5.73013	-1.6911	0.0921774	0.464042	-4.83186
SORL1	-0.197299	11.004	-1.7448	0.0823606	0.438755	-4.74412
IL18RAP	0.197287	11.4702	1.23168	0.219332	0.67482	-5.47267
SLC35A1	-0.197222	9.24847	-1.57476	0.116691	0.519733	-5.01279
LFNG	-0.197159	7.19513	-3.52807	0.000505677	0.0179604	-0.36579
NRROS	-0.19708	7.00613	-2.41632	0.0164616	0.182872	-3.42401
MMADHC	0.197074	10.9117	2.18162	0.0301546	0.25788	-3.93187
CHN2	-0.196976	5.03434	-4.00068	8.52738e-05	0.00544403	1.24488
HELLS	0.196778	4.11881	2.5596	0.0111229	0.144677	-3.08979
SURF4	0.196706	7.89774	2.97525	0.00324114	0.0651912	-2.01851
TNNI3K	-0.196583	4.00905	-2.27807	0.0236444	0.224308	-3.72915
SRP54	0.196504	8.55612	2.39572	0.0173916	0.188734	-3.47056
HMOX1	0.196501	8.17424	1.76867	0.0782803	0.429021	-4.70426
FCHSD2	-0.196423	7.01197	-3.01285	0.00287884	0.0596893	-1.91424
TFPI	0.196243	3.80939	3.17866	0.00168364	0.0413712	-1.44012
AZIN1	0.196034	7.35645	2.49831	0.0131811	0.161063	-3.23498
ECHDC1	-0.195937	7.56031	-2.27963	0.0235501	0.223971	-3.7258
REG1A	0.195785	5.85735	2.57048	0.0107891	0.141962	-3.06367
GOLGA8N	-0.195758	9.24943	-1.56259	0.119529	0.5251	-5.03099
ASCC1	0.195754	6.65697	3.07575	0.00235492	0.0521495	-1.73711
PLXNC1	-0.195753	8.55814	-2.00917	0.045692	0.322192	-4.27336
LAMB3	0.19572	4.59234	4.18258	4.10602e-05	0.00321066	1.91145
RC3H1	-0.195702	7.92097	-2.46809	0.0143154	0.169861	-3.30534
ATG4A	0.195666	7.14761	3.12213	0.00202655	0.0474057	-1.60436
CCDC34	0.195656	4.13254	3.48853	0.000582241	0.0195839	-0.492402
JOSD1	0.195645	8.15169	2.8616	0.00460517	0.0818543	-2.3263
TBC1D9	-0.195621	5.87408	-3.14657	0.00187112	0.0447363	-1.53371
CAHM	-0.195561	4.74289	-3.48484	0.000589918	0.0197691	-0.504158
PFN2	-0.195402	5.71253	-3.52047	0.000519614	0.0182944	-0.39022
HLA-DOB	-0.195395	6.57477	-3.23505	0.0013958	0.0367129	-1.2736
STIM2	-0.195368	6.22	-2.58503	0.0103568	0.138816	-3.02857
TRIM27	-0.195343	8.64896	-2.34932	0.0196578	0.201506	-3.57401
CCDC112	-0.195078	5.26768	-2.97431	0.0032507	0.0652335	-2.0211
SRM	0.194992	6.81887	2.16038	0.031781	0.265817	-3.9754
YKT6	0.194992	6.41904	3.9911	8.85587e-05	0.00556568	1.21048
ARF4	0.194977	9.62526	2.97106	0.00328399	0.0655304	-2.03005
GM2A	0.194848	6.62567	2.79348	0.00565551	0.0932143	-2.50544
FIBP	0.194826	8.61955	2.34709	0.0197731	0.202068	-3.57893
DOCK10	-0.194636	5.87231	-1.84999	0.065603	0.392904	-4.56451
UBQLN2	-0.194484	8.22446	-1.67634	0.0950357	0.470606	-4.85552
UTP4	0.194451	7.16046	1.95469	0.0518366	0.34616	-4.37563
MFSD10	0.194237	7.19462	4.16251	4.45632e-05	0.00337722	1.83666
SREBF2	0.194157	7.06955	4.43671	1.41902e-05	0.0014514	2.88474
ARHGAP26	-0.19402	6.90193	-2.39372	0.0174843	0.188846	-3.47505
SLFN13	0.194012	4.23714	2.75531	0.00633513	0.100555	-2.60408
ZNF33A	-0.193978	5.90998	-3.20323	0.00155205	0.0393354	-1.36789
TMA7	0.19394	11.4488	1.99188	0.0475711	0.329671	-4.30611
SLC35B1	0.193936	7.94968	2.93027	0.0037292	0.0711085	-2.14164
SEC61A1	0.193859	7.65571	3.44583	0.000677055	0.0219244	-0.627703
CEACAM4	0.193587	8.99734	2.07749	0.0388708	0.295359	-4.14131
MYOF	0.193519	6.33213	1.43839	0.151688	0.581448	-5.20881
ARHGDIA	0.19351	6.66349	2.8761	0.00440594	0.07915	-2.28765
MAP2K6	0.193441	6.7515	1.55385	0.1216	0.529462	-5.04397
GABPB2	-0.193428	6.5616	-2.24009	0.0260447	0.237642	-3.80997
LINC00909	-0.193352	7.58356	-1.99711	0.0469961	0.327728	-4.29623
PA2G4	0.193278	7.71532	2.10571	0.0363183	0.284538	-4.08552
LITAF	-0.193001	8.94284	-2.51365	0.0126363	0.156396	-3.19895
AHCTF1	-0.192996	6.74069	-2.06814	0.0397495	0.298464	-4.15963
AGL	0.192994	7.70882	1.32029	0.188056	0.634954	-5.36449
PTGDR	-0.19297	4.34712	-2.80682	0.00543408	0.090751	-2.47067
UBR2	-0.192837	6.52239	-3.22105	0.00146265	0.0379274	-1.31519
NDUFS3	0.192818	8.61968	2.18957	0.0295645	0.255105	-3.91547
CTSLP8	0.192802	4.58801	2.9017	0.00407325	0.075458	-2.21896
YWHAG	0.192801	9.92718	2.78567	0.005789	0.0944117	-2.52573
CS	0.192799	9.21875	2.79725	0.00559213	0.0926237	-2.49563
KIF22	0.19277	6.17513	4.18271	4.10377e-05	0.00321066	1.91196
RPL23AP32	0.192763	5.05201	3.02858	0.00273862	0.057671	-1.87026
NSMCE2	0.19268	7.37859	3.14417	0.00188583	0.0449171	-1.54065
DHCR24	0.192501	6.32017	2.41211	0.0166476	0.184128	-3.43353
FKBP1A	0.1924	8.79515	2.25883	0.0248348	0.231476	-3.77024
CENPA	0.192336	6.02458	4.05227	6.94887e-05	0.00462662	1.43132
RPF2	0.192335	6.74874	2.23122	0.0266349	0.240189	-3.82866
COX16	0.192319	7.06131	1.46535	0.144196	0.570505	-5.17143
KATNBL1	-0.192292	6.21182	-2.19779	0.0289652	0.252936	-3.89846
LINC01270	-0.19225	5.72072	-1.87065	0.0626687	0.382729	-4.52803
CHI3L1	0.192231	6.41671	1.10971	0.268286	0.721024	-5.60945
CSTA	0.192228	10.9359	1.56304	0.119423	0.525096	-5.03032
ZFP3	-0.192079	5.49675	-2.31724	0.0213735	0.211453	-3.64444
HNRNPLL	0.192024	6.12696	2.51085	0.0127342	0.157317	-3.20554
DENND2C	0.191855	4.84127	4.63092	6.10185e-06	0.000769368	3.66082
LINC00528	-0.19178	7.10079	-2.06562	0.0399895	0.29916	-4.16456
GPCPD1	-0.191779	8.93083	-1.8662	0.063291	0.384936	-4.53592
PSMB9	-0.191746	10.5709	-1.28744	0.199241	0.650334	-5.40546
SYNE1	0.191579	5.81243	2.67364	0.00804338	0.11879	-2.81084
C9orf16	0.191554	7.36169	3.24158	0.00136561	0.0361545	-1.25415
MPZL2	-0.191527	4.23289	-3.89364	0.000129565	0.00720069	0.864577
CD93	-0.191417	9.55219	-1.57817	0.115906	0.518122	-5.00767
IL4R	-0.191389	9.43221	-1.89608	0.0592082	0.371992	-4.4826
LINC00926	-0.191329	7.47172	-1.5401	0.124917	0.535341	-5.06427
BBIP1	-0.191315	6.21939	-2.87071	0.00447905	0.0801779	-2.30204
TMEM268	-0.191306	5.73193	-2.16068	0.0317576	0.265817	-3.97479
PAN3	-0.191233	9.68269	-1.84503	0.0663238	0.395629	-4.5732
FLNB	0.191224	6.96637	3.66227	0.000310486	0.0127571	0.0734433
DDIAS	-0.191156	7.17692	-1.54549	0.123608	0.533404	-5.05633
SHPRH	-0.191019	6.32808	-1.31799	0.188823	0.636319	-5.36738
SMURF2	-0.190996	6.2216	-2.42322	0.0161597	0.180713	-3.40831
USP14	0.190939	8.10584	2.42588	0.0160447	0.18042	-3.40226
EXO1	0.190854	5.69251	2.72016	0.00702539	0.107371	-2.69378
CHEK2	0.190801	5.58241	3.85524	0.000150223	0.00795431	0.730326
SCD	0.190778	5.99371	5.37997	1.83678e-07	6.73731e-05	6.90272
ABCA13	0.19075	3.06057	1.77226	0.0776796	0.427722	-4.6982
TSPAN14	0.190672	8.98625	2.71166	0.0072022	0.109514	-2.71531
PDIA4	0.190542	7.43004	2.37779	0.0182383	0.193449	-3.51075
INPP1	0.1905	7.18776	2.8164	0.00528	0.0893712	-2.44561
HMGA1	0.190427	6.89752	3.06972	0.00240103	0.0529342	-1.75424
ARL8B	0.190345	9.11991	2.37537	0.0183554	0.194079	-3.51616
HLA-DRB6	-0.190274	6.64255	-3.81679	0.000174001	0.0088208	0.597104
RPL6	0.190273	11.1811	1.60965	0.108851	0.502739	-4.95985
HBEGF	0.190245	5.26418	3.78058	0.00019962	0.00963431	0.472692
C9orf72	-0.19019	6.90678	-1.81323	0.0711054	0.407639	-4.62844
EMP1	0.190169	3.98115	4.083	6.145e-05	0.00418815	1.54339
ASS1	0.190059	5.51738	3.00352	0.00296503	0.0607274	-1.94021
STX11	-0.189781	8.17966	-1.45129	0.148066	0.57563	-5.191
MAP2K1	0.189721	8.74852	2.15724	0.0320276	0.266553	-3.98179
AGO2	-0.189415	7.78089	-2.14869	0.0327076	0.269544	-3.99917
EPPK1	0.189364	5.05506	3.21133	0.00151083	0.0387781	-1.34398
ASNS	0.189321	4.95443	3.20041	0.00156665	0.039606	-1.3762
TIAM1	-0.189321	6.45038	-2.56892	0.0108364	0.142064	-3.06742
TIMM8B	0.189284	7.77645	3.00406	0.00296003	0.0606866	-1.93872
FNTB	-0.189266	5.56096	-1.47709	0.141024	0.566251	-5.15494
PTER	-0.189259	6.35509	-1.84089	0.0669311	0.396369	-4.58045
HSPD1	0.189258	5.83952	3.40759	0.00077406	0.0240615	-0.747618
PRKCZ	-0.189205	7.23998	-2.83575	0.00498082	0.0864742	-2.39475
MSRB3	0.189181	5.57899	2.92562	0.00378329	0.0716088	-2.15427
CD300LB	-0.189108	6.91566	-3.88495	0.000133987	0.00734941	0.834111
RPS5	0.188928	12.164	1.67145	0.0959981	0.473512	-4.86331
EPAS1	0.188885	4.94548	4.19528	3.8982e-05	0.00312073	1.95892
SMIM1	0.188832	7.58139	1.21662	0.225001	0.68148	-5.49032
CREB1	-0.188818	7.80529	-2.72871	0.00685157	0.105756	-2.67207
CTSH	0.188783	10.0963	1.89329	0.0595791	0.373303	-4.4876
MYH10	0.188729	4.35755	4.52253	9.80589e-06	0.00109902	3.22429
FBXW5	0.188685	7.54769	3.60003	0.000389992	0.0148453	-0.132088
DLC1	0.18862	4.45265	2.7841	0.00581619	0.094702	-2.52981
ISOC1	-0.188599	6.27857	-1.37034	0.171922	0.614071	-5.30011
HSPA5	0.188574	7.72746	2.77999	0.00588778	0.0956362	-2.54045
HSH2D	-0.188537	5.83072	-1.77638	0.0769974	0.425807	-4.69126
MFSD8	-0.188506	5.50468	-2.60128	0.00989259	0.134675	-2.98917
DGLUCY	-0.188468	7.76451	-3.25	0.00132754	0.0356032	-1.22901
MANBA	-0.188395	7.53715	-2.24109	0.0259789	0.237513	-3.80786
C5orf30	0.188319	6.97655	1.29079	0.198078	0.648857	-5.40132
TMEM71	-0.188179	10.1164	-1.46635	0.143925	0.570103	-5.17004
TIGD7	-0.188177	4.8668	-2.25468	0.0250987	0.23323	-3.77908
SRGN	-0.188126	11.3327	-2.06444	0.0401015	0.299742	-4.16685
PTS	0.188123	6.2236	2.40326	0.017046	0.187087	-3.45356
KIF23	0.188113	3.40755	3.32067	0.00104486	0.0302859	-1.01568
SERPINI1	0.188073	6.13309	1.65056	0.100198	0.483935	-4.89634
VPS54	0.187951	7.44501	1.72044	0.0867034	0.450581	-4.78426
NAGS	-0.187938	5.62413	-4.36136	1.95415e-05	0.00181673	2.59114
CDC7	0.187899	4.8524	1.70256	0.0900068	0.458534	-4.81336
AIM2	-0.187686	8.63499	-1.01519	0.311087	0.756311	-5.70576
SMC4	0.187613	6.11911	2.03419	0.0430849	0.312649	-4.2255
TIPARP	0.187474	8.80609	1.63239	0.10397	0.492393	-4.92473
STX16	-0.187458	7.96348	-2.88526	0.00428408	0.0777758	-2.26312
VPS4A	0.187397	8.28896	3.7453	0.00022799	0.0105301	0.352446
RAB27A	0.187281	9.83185	1.67747	0.0948151	0.470136	-4.85372
UBXN11	-0.187258	7.04837	-2.79427	0.00564217	0.0930704	-2.50338
MEA1	0.187194	8.38396	3.50064	0.000557706	0.0190892	-0.453756
ATP5PO	0.186933	7.1052	3.60987	0.000376255	0.0145144	-0.0997843
IDNK	0.186866	7.02144	1.82859	0.0687607	0.402314	-4.60187
C3	0.186766	5.82036	2.33681	0.020312	0.204989	-3.60158
CYB5R2	0.186635	4.25263	2.94096	0.00360743	0.0694431	-2.11253
CRELD2	0.186574	8.34797	1.97523	0.0494423	0.33709	-4.33738
NDUFA8	0.186529	7.49123	2.52191	0.0123514	0.154858	-3.17947
GABPB1-AS1	-0.186396	6.09055	-1.49681	0.135819	0.557705	-5.12696
PNISR	-0.186365	8.35292	-2.04084	0.0424132	0.310354	-4.21268
SSBP2	-0.186302	4.71658	-3.99598	8.6871e-05	0.00551112	1.22799
SLC25A44	-0.186282	8.42177	-2.08023	0.0386166	0.294482	-4.13593
NBR1	-0.18615	7.26067	-2.84005	0.00491641	0.0856508	-2.3834
TXNIP	-0.186039	12.1992	-1.7711	0.0778739	0.427907	-4.70017
LINC02656	-0.185991	5.27155	-1.71415	0.0878542	0.453688	-4.79453
FLJ32255	-0.185784	6.51611	-2.22327	0.0271737	0.243079	-3.84535
ZFP36	-0.185693	11.2265	-2.17314	0.0307954	0.261379	-3.94931
LTB4R	0.185662	8.16238	1.72916	0.0851271	0.447811	-4.76994
TAF4B	0.185491	5.44898	2.82487	0.0051471	0.0879234	-2.42339
KIFC1	0.185447	7.11926	3.88915	0.000131834	0.00728665	0.848815
FAM107B	0.185361	10.213	1.99432	0.047302	0.328379	-4.3015
MIR210HG	0.185305	4.86822	3.72336	0.000247506	0.0110649	0.278186
PIK3CB	0.185303	7.6947	1.87178	0.0625116	0.382729	-4.52603
XPO6	-0.185224	10.7318	-2.0423	0.0422673	0.309762	-4.20986
MUC1	0.185222	5.51729	3.9306	0.00011225	0.00656387	0.994885
GLCE	-0.185204	4.51258	-1.90006	0.058681	0.370088	-4.47543
SLC25A37	-0.18506	10.7544	-2.44944	0.0150581	0.174087	-3.34836
PSMD8	0.185048	9.43912	2.96808	0.00331475	0.065754	-2.03825
COX7B	0.185039	6.74603	2.26759	0.0242863	0.228523	-3.75157
HIPK3	-0.185027	6.49401	-2.51723	0.012512	0.155559	-3.1905
GALNT6	-0.185018	5.96251	-2.93252	0.00370333	0.0708162	-2.13554
NDE1	-0.184881	7.40205	-3.06789	0.00241519	0.0531342	-1.75943
HMGB2	0.184854	7.66344	2.78634	0.00577734	0.0944117	-2.52398
NDUFB3	0.184825	8.76385	1.66892	0.0964986	0.474281	-4.86732
PAM16	0.184741	6.82121	4.01664	8.00593e-05	0.00522691	1.30233
AMPD2	-0.184677	8.04742	-2.01726	0.0448347	0.319429	-4.25795
VWA5A	0.184541	6.78531	2.01503	0.0450703	0.320496	-4.26221
COPS5	0.184509	8.88495	2.2502	0.0253862	0.234604	-3.78859
BORCS7	-0.184238	7.43565	-1.46949	0.143072	0.568429	-5.16564
SNRPE	0.18415	6.25499	2.25554	0.0250441	0.232829	-3.77726
TMEM251	-0.184007	6.9853	-1.72276	0.0862811	0.44966	-4.78045
CD180	-0.183987	7.97485	-1.72813	0.0853131	0.447829	-4.77165
WDFY2	-0.183984	7.36433	-2.97395	0.00325432	0.0652335	-2.02208
ENTPD7	0.183738	6.70944	1.53045	0.127284	0.539988	-5.07838
FAR1	-0.18373	8.20441	-1.32821	0.185431	0.630518	-5.35446
LY75	-0.18373	7.82392	-1.3612	0.174788	0.618844	-5.31204
ABCG2	0.1837	5.46419	0.841955	0.400691	0.813793	-5.86021
CTNNAL1	0.183692	6.62953	0.986907	0.324729	0.763234	-5.73293
MAPRE1	0.183666	9.13802	1.97475	0.0494972	0.33735	-4.33828
RALGDS	0.183554	7.67358	2.56171	0.0110574	0.143917	-3.08473
PGAM1	0.183553	11.6926	2.65333	0.00852802	0.123065	-2.86135
TFDP1	0.183527	7.21474	2.29557	0.0226051	0.217886	-3.69147
PRKAR2A	0.183369	8.50786	3.09059	0.00224491	0.0503768	-1.69485
HBBP1	0.183248	6.4505	1.12136	0.263308	0.716526	-5.597
UQCRFS1	0.183245	10.0582	2.66723	0.00819358	0.120129	-2.82682
MAN2A1	-0.183208	7.80679	-1.78388	0.0757673	0.42178	-4.67858
MIR181A2HG	-0.183171	5.34591	-2.14221	0.0332314	0.272288	-4.0123
GINS3	0.182889	4.61324	3.68096	0.000289774	0.0122479	0.135755
VOPP1	0.182839	9.9806	1.87101	0.0626186	0.382729	-4.52739
PIR	0.182685	3.3861	4.17572	4.22268e-05	0.00326392	1.88585
IRF2	-0.182625	9.4112	-2.06557	0.0399938	0.29916	-4.16465
CD7	0.182611	6.60741	1.40608	0.161055	0.598034	-5.2527
UAP1	0.182578	5.97581	1.13903	0.25588	0.710348	-5.57786
HLA-C	-0.182526	12.9912	-2.69463	0.0075686	0.113523	-2.75825
PSMD3	0.182497	7.04048	2.55119	0.0113871	0.146601	-3.10991
C14orf28	-0.182495	5.46995	-3.20814	0.00152693	0.0390863	-1.3534
ATP6V1A	-0.182427	8.95409	-1.8665	0.0632493	0.384864	-4.53539
CHKA	0.182416	5.93989	3.38094	0.000849171	0.0258779	-0.830464
MCM8	0.182396	5.37408	3.79148	0.00019156	0.00942571	0.51001
GOT1	0.182265	5.94436	2.4305	0.0158469	0.179705	-3.39173
SHMT2	0.182251	6.94086	2.11127	0.0358324	0.282971	-4.07444
ELMSAN1	-0.182196	5.49853	-4.82837	2.51651e-06	0.000412749	4.47768
CPNE8	-0.182196	4.91402	-2.62156	0.00933917	0.129966	-2.93965
NLRC3	-0.182171	7.57642	-1.24475	0.214496	0.668713	-5.45718
ARG2	0.182129	5.66746	1.75534	0.0805376	0.434778	-4.72658
TNFAIP8L2	-0.181947	9.22762	-2.74731	0.00648663	0.102156	-2.62459
PCSK9	0.181854	5.83947	3.42011	0.000740962	0.0232837	-0.708498
ANKRD12	-0.181835	6.85188	-1.70955	0.0887027	0.45592	-4.80201
LOC102724587	0.181781	4.68924	1.57872	0.115779	0.518122	-5.00684
IARS1	0.181774	7.90829	1.50163	0.134571	0.555094	-5.12007
IGK	0.181734	6.51492	1.89721	0.0590573	0.371485	-4.48056
UBE2H	0.18171	7.20172	2.17245	0.0308475	0.261698	-3.95071
MPP7	-0.181694	5.95528	-2.38653	0.017821	0.190123	-3.49119
LOC100507642	-0.181676	5.93868	-2.56942	0.0108213	0.142064	-3.06623
SRP14	0.181645	11.0853	2.69285	0.00760786	0.113858	-2.76273
MTMR4	0.181579	7.96837	2.64315	0.00878079	0.12545	-2.88654
CYB5R4	-0.181549	7.18661	-1.8354	0.0677425	0.399029	-4.59002
LINC01943	0.181472	4.11679	3.37778	0.000858515	0.0261232	-0.840248
CASP8	-0.181457	7.17279	-2.84373	0.00486195	0.0850476	-2.37368
SEC31A	0.181246	8.30715	2.07168	0.0394145	0.297585	-4.1527
ZNF223	-0.181173	3.71897	-3.12823	0.00198668	0.0466038	-1.58678
EPX	0.181097	4.81423	3.2638	0.0012673	0.0345027	-1.18768
CLIP4	-0.18104	5.79019	-2.11201	0.0357687	0.282758	-4.07297
MTDH	0.181012	8.85309	2.09114	0.0376177	0.289202	-4.11442
FRY	-0.180984	5.11643	-3.56791	0.000438151	0.0162486	-0.236905
UBE2D1	-0.180894	6.79182	-1.88294	0.0609749	0.377681	-4.50614
MRPL21	0.180827	7.45909	2.8836	0.00430598	0.0780043	-2.26758
PRDX1	0.180823	9.51959	2.05433	0.0410781	0.304225	-4.18654
PRAG1	-0.180761	7.53683	-1.46344	0.144718	0.571376	-5.1741
LOC101928988	-0.180759	3.90849	-2.49104	0.0134464	0.163022	-3.25198
C11orf96	0.180487	4.29584	4.78061	3.12563e-06	0.000474109	4.27757
SPRED2	0.180433	4.07869	5.24194	3.60491e-07	0.000108545	6.27666
C5	-0.180213	5.30522	-2.14952	0.0326414	0.269544	-3.99749
QSOX1	0.180083	6.74199	3.67502	0.000296206	0.012372	0.115935
RPA4	0.180056	5.22769	2.13774	0.0335966	0.27385	-4.02132
SIGLEC16	-0.180009	6.2084	-2.58559	0.0103404	0.138816	-3.02721
LAIR1	0.179978	8.3197	1.64338	0.101676	0.487679	-4.9076
RELL1	-0.17995	6.7763	-2.58549	0.0103435	0.138816	-3.02747
WIPF1	-0.179881	8.1173	-2.27313	0.0239452	0.226145	-3.73973
TBC1D7	0.179862	5.46759	4.81551	2.66819e-06	0.000434097	4.42364
NGLY1	-0.179821	8.26025	-2.28893	0.0229946	0.220167	-3.7058
CYP19A1	0.179743	4.39127	3.20768	0.0015293	0.0390863	-1.35477
SCCPDH	0.179694	6.68811	2.96862	0.00330912	0.065754	-2.03675
DHRS12	-0.179635	6.16074	-3.27533	0.00121894	0.0337787	-1.15304
SEMA4B	-0.179616	8.91838	-2.8861	0.00427313	0.0777758	-2.26088
EMP3	0.1796	10.4889	2.39511	0.0174196	0.188734	-3.47191
PHBP19	0.179579	4.99165	2.3929	0.0175223	0.188875	-3.47689
MECR	0.179401	5.78373	3.35277	0.000935934	0.0277987	-0.917402
MCM3	0.179306	7.08969	2.1558	0.0321415	0.267257	-3.98473
HNRNPH3	-0.17925	7.59878	-2.06391	0.0401523	0.299876	-4.16789
SLC19A2	-0.179182	4.67206	-1.63402	0.103628	0.491901	-4.92221
TSPAN2	0.179172	6.95716	1.30678	0.192597	0.64167	-5.38146
MRPL47	0.179167	6.59487	3.24064	0.00136991	0.036221	-1.25696
GFOD1	0.179137	5.28392	3.44425	0.000680834	0.0219762	-0.632691
SHISA5	-0.179081	10.164	-1.66366	0.0975475	0.477535	-4.87567
ACVR2A	-0.179019	5.23307	-2.88512	0.00428594	0.0777758	-2.2635
TMEM159	-0.178793	5.92874	-3.26919	0.00124447	0.0342008	-1.17149
NPM1	0.178791	9.34936	1.66775	0.0967313	0.475038	-4.86918
DRG1	0.17876	8.44196	3.03852	0.00265324	0.0564773	-1.84235
PEAK1	0.178759	6.91599	4.68398	4.8226e-06	0.00063934	3.87759
IGFBP2	0.178697	5.71095	1.83072	0.0684412	0.401298	-4.59817
ASL	0.178664	6.8736	2.12806	0.0344002	0.27605	-4.04083
ATP7A	-0.17857	6.94519	-2.14413	0.0330752	0.271464	-4.0084
EIF6	0.178429	8.48445	2.98483	0.00314504	0.0638731	-1.99205
AP1S2	-0.178328	8.99795	-2.30387	0.0221261	0.214912	-3.6735
SV2A	0.178316	5.60973	3.62682	0.000353665	0.0139081	-0.04399
KLHDC2	-0.178277	8.39549	-2.01188	0.0454033	0.321519	-4.26821
ANKRD50	-0.178192	5.40014	-2.65855	0.00840111	0.121843	-2.84841
MAP3K3	-0.178001	7.75851	-2.09378	0.0373796	0.288375	-4.1092
PPP3CA	-0.177873	9.3103	-1.97164	0.0498534	0.339091	-4.34409
H1-10	0.177825	7.98496	1.36344	0.174081	0.617511	-5.30912
ASB13	-0.177823	6.42523	-3.12156	0.00203036	0.0474079	-1.60602
CCDC146	-0.177765	5.82769	-2.82247	0.00518437	0.0883357	-2.42968
ISG20	0.177659	9.85106	1.36611	0.173243	0.616816	-5.30564
CLMN	-0.177622	5.3217	-3.55026	0.000466949	0.0169429	-0.294164
NDUFAF1	0.177421	7.08819	1.92289	0.0557329	0.360072	-4.43404
ERO1A	0.177305	8.27496	1.85482	0.0649061	0.390544	-4.556
TUBA4A	0.177094	10.5653	1.83054	0.0684678	0.401298	-4.59848
PTGER4	-0.177037	6.84798	-2.12253	0.0348663	0.27813	-4.05192
RAB37	-0.176908	8.21779	-1.80091	0.0730327	0.41375	-4.64958
RRAS	0.176821	7.01013	1.87831	0.061609	0.380907	-4.51441
AIG1	0.176626	5.54536	2.70537	0.00733563	0.111103	-2.7312
SPP1	0.176432	3.42744	2.95321	0.00347247	0.0680691	-2.07907
CTRL	-0.176406	5.72052	-2.69188	0.00762944	0.114097	-2.76518
PDSS1	0.176373	6.78682	2.21982	0.0274107	0.244575	-3.85258
POTEKP	0.176346	7.39626	2.47467	0.0140615	0.167657	-3.2901
CHST7	-0.176342	6.30777	-2.00958	0.0456481	0.322192	-4.27258
SLC6A8	-0.176321	7.97357	-0.995346	0.320618	0.761119	-5.7249
SP110	-0.176296	9.60975	-1.63401	0.103629	0.491901	-4.92221
F2R	0.176268	6.36425	2.13011	0.0342287	0.275771	-4.0367
C4orf46	0.176104	4.58158	2.14923	0.0326643	0.269544	-3.99807
PHB	0.176026	7.04466	2.64492	0.00873634	0.124998	-2.88216
LINC01000	-0.17602	9.07392	-1.52162	0.129483	0.543868	-5.09124
TRIM56	-0.175974	7.72329	-1.48915	0.137822	0.561022	-5.13787
ZC3H12D	-0.175946	6.88591	-1.23377	0.218551	0.673797	-5.4702
PSMA1	0.17593	9.93673	2.36187	0.0190205	0.197656	-3.54621
DTNB-AS1	0.175693	3.45719	3.02774	0.00274597	0.0577657	-1.87263
FAM214B	0.175685	8.31575	2.53879	0.0117871	0.150122	-3.13947
ZBTB34	-0.175637	9.15195	-1.57823	0.115893	0.518122	-5.00758
EPRS1	0.175569	6.88674	2.37858	0.0182005	0.193149	-3.509
RIT1	-0.175529	7.14099	-1.60844	0.109116	0.503439	-4.96171
TREML2	-0.175493	8.2726	-2.36812	0.0187103	0.196198	-3.53233
RHD	0.175463	6.30664	1.54307	0.124194	0.533761	-5.05989
SOCS3	0.175392	6.79396	2.22314	0.0271828	0.243079	-3.84563
ANO10	0.175348	7.23599	1.92611	0.0553286	0.35856	-4.42819
EIF4A3	0.175286	8.62735	2.58325	0.010409	0.138961	-3.03288
RXRA	-0.175271	8.7564	-2.82638	0.00512375	0.0878221	-2.41943
TMEM80	-0.17525	7.16615	-4.02201	7.83735e-05	0.00513346	1.32171
RBM5	-0.175195	8.08652	-1.93124	0.0546866	0.356729	-4.41879
DDX60L	-0.175	7.44541	-1.57616	0.116369	0.519209	-5.01069
TSEN34	-0.174889	9.36772	-1.84991	0.0656138	0.392904	-4.56464
LINC01215	-0.174875	6.49725	-0.926108	0.355364	0.785135	-5.78875
MDC1	0.17475	5.76181	3.07707	0.00234495	0.0520429	-1.73337
DSCC1	0.17474	5.29138	3.86952	0.000142199	0.00767036	0.780127
PAK1	-0.174683	7.22724	-2.74578	0.00651594	0.102457	-2.62851
EID2B	-0.174675	3.60212	-2.26109	0.0246928	0.23083	-3.76545
RAD51C	0.174658	5.7595	2.76076	0.00623373	0.0992576	-2.59007
MAP1LC3A	0.174628	7.11684	3.48727	0.000584855	0.0196321	-0.496423
CD74	-0.174606	7.19656	-2.553	0.0113299	0.146144	-3.10559
LILRA2	-0.174518	8.95002	-1.52687	0.128172	0.541628	-5.0836
IGHV5-78	-0.174459	4.77851	-2.56266	0.011028	0.143628	-3.08245
SH3RF3	0.17438	5.51589	2.48673	0.0136059	0.164165	-3.26203
ATF4	0.174357	10.2855	2.70139	0.00742122	0.111895	-2.74124
AGAP4	-0.17432	5.74069	-2.31544	0.0214733	0.212147	-3.64835
YPEL1	-0.17427	5.61735	-3.03298	0.0027005	0.0569874	-1.85791
RPS21	0.174253	9.62186	1.65515	0.0992627	0.48194	-4.88911
PECR	0.17416	7.2245	1.9963	0.0470851	0.327889	-4.29777
ADAP2	-0.174107	7.35666	-2.20628	0.0283577	0.249821	-3.88085
LSM2	0.174089	6.62173	1.98784	0.0480193	0.331114	-4.31372
PDCD10	0.174042	10.4063	1.75463	0.0806602	0.434933	-4.72777
TRIM22	-0.174011	11.3757	-1.18398	0.237646	0.694218	-5.52783
CD244	-0.173915	5.51496	-3.76267	0.000213579	0.0100386	0.411519
CBX5	0.173887	5.77106	2.62753	0.00918152	0.128989	-2.92499
SIN3B	-0.173736	6.17025	-4.67903	4.9301e-06	0.000645844	3.85727
SUMF1	-0.173728	8.22865	-1.73143	0.0847204	0.446253	-4.7662
ARID5A	0.173704	7.57874	2.14875	0.0327031	0.269544	-3.99905
DPY30	0.173688	7.86613	1.87137	0.0625686	0.382729	-4.52676
DUSP2	0.173531	6.2525	2.04247	0.04225	0.309762	-4.20953
SQLE	0.173513	5.19263	3.5155	0.000528934	0.0184934	-0.40619
FAU	0.173373	12.0936	2.15739	0.0320159	0.266553	-3.98149
PFKP	0.173312	8.22712	2.13852	0.033533	0.273442	-4.01976
EPSTI1	-0.17325	7.50517	-0.72354	0.470087	0.851841	-5.94931
MSL2	-0.173221	7.59698	-1.87561	0.0619812	0.381756	-4.51922
TMEM144	-0.173112	4.02988	-3.6842	0.000286314	0.0122182	0.146599
PGRMC1	-0.173048	8.03107	-1.64781	0.100763	0.485218	-4.90066
LOC100506100	0.172947	6.71477	2.82219	0.00518878	0.0883363	-2.43042
PIM3	0.172944	9.8409	1.97396	0.0495879	0.337844	-4.33977
ALDH18A1	0.172895	6.12286	2.37393	0.0184254	0.194513	-3.51937
KEAP1	0.172856	7.1566	2.55479	0.0112734	0.145601	-3.10131
ADAM28	-0.172834	4.86808	-2.62789	0.00917215	0.128947	-2.92411
ANAPC15	0.172751	7.41317	2.52137	0.0123698	0.154868	-3.18074
SEC14L1	-0.172747	8.06184	-2.58678	0.0103058	0.138607	-3.02434
GNG11	-0.172744	5.92313	-1.39963	0.162977	0.601086	-5.26134
GBGT1	-0.172685	8.52124	-2.43478	0.0156655	0.178451	-3.38196
CHST11	-0.172656	7.63444	-2.68471	0.00778968	0.115977	-2.78315
HMGN1	0.172619	10.1663	1.90007	0.05868	0.370088	-4.47542
EMG1	0.172496	7.99046	1.95927	0.0512935	0.344548	-4.36712
LINC00189	-0.172452	3.67057	-1.70816	0.0889609	0.456528	-4.80427
NMT2	-0.172437	4.8751	-1.68832	0.0927096	0.465106	-4.83633
MYL6	0.172422	9.957	3.74047	0.000232158	0.0106444	0.336065
VMP1	-0.172399	7.21867	-1.41062	0.159713	0.596346	-5.24659
NAPRT	0.172397	6.14584	3.66542	0.000306901	0.0126356	0.0839231
GBP1	-0.172394	8.1369	-0.641338	0.521944	0.875478	-6.00327
PPRC1	0.172355	5.28506	2.15385	0.032296	0.267463	-3.9887
RNF130	-0.172063	6.71372	-3.72292	0.00024791	0.0110649	0.276709
CSE1L	0.17206	6.71877	2.02747	0.0437723	0.315831	-4.23841
TRPV2	0.171894	6.7744	3.89883	0.000126987	0.00715687	0.882829
NT5E	-0.171812	4.3225	-3.09311	0.00222666	0.0501519	-1.68764
LOC100506282	-0.171803	4.15419	-2.68876	0.00769878	0.114878	-2.773
CSGALNACT2	0.171748	8.59807	1.33517	0.183146	0.628776	-5.34559
ZNF14	-0.171727	5.98166	-1.89667	0.0591297	0.37173	-4.48154
LRP10	-0.171721	9.39571	-2.45295	0.0149157	0.173594	-3.34029
TMCO6	-0.171669	7.0625	-2.17063	0.030987	0.262193	-3.95444
EIF4G3	0.171667	5.64179	2.67738	0.00795692	0.117858	-2.80151
EFNA4	-0.171656	5.49265	-3.19303	0.00160547	0.0400355	-1.39793
PIM1	0.171613	9.69228	2.05784	0.0407372	0.302478	-4.17972
CYP27A1	-0.171569	7.69305	-2.04226	0.0422709	0.309762	-4.20993
SMCO4	-0.171441	8.79471	-1.38677	0.16686	0.6062	-5.27846
NDUFAB1	0.171311	9.62422	1.98798	0.0480042	0.331114	-4.31346
PSMD2	0.171309	8.73663	3.04426	0.00260512	0.0558402	-1.82621
MAP1S	0.171262	6.86201	2.28202	0.0234061	0.22326	-3.72066
KCNJ2-AS1	-0.171221	3.75901	-1.49442	0.136443	0.558497	-5.13038
LOC101928307	-0.171126	3.56349	-2.36758	0.0187369	0.196261	-3.53353
FLVCR1	-0.171027	5.66794	-1.56443	0.119096	0.524941	-5.02824
SPDL1	0.17102	5.05971	2.169	0.0311123	0.26229	-3.95779
TBCC	-0.170975	8.57301	-2.80124	0.00552575	0.0918258	-2.48523
LMBR1	0.170938	4.88481	3.61276	0.000372307	0.0144998	-0.0902813
GINS2	0.170907	5.77623	3.75462	0.000220145	0.0102568	0.384121
NDUFAF2	0.170881	6.0564	2.63917	0.00888141	0.126357	-2.89636
AOC1	-0.170717	4.65963	-0.887756	0.375603	0.797035	-5.82216
SDHD	-0.170714	7.92993	-2.31058	0.0217454	0.213362	-3.65893
FERMT3	0.170576	9.34271	1.9024	0.0583731	0.36916	-4.47122
LRR1	0.170536	6.21691	3.24463	0.00135168	0.0359901	-1.24504
SH3BP5-AS1	-0.170451	6.37512	-3.85273	0.000151671	0.00800998	0.721622
LIPT1	-0.170363	6.33356	-1.96811	0.0502609	0.340599	-4.35068
TRIP10	0.170288	5.84605	3.36119	0.000909194	0.0272542	-0.891508
TOMM40L	0.170245	6.71897	2.39061	0.0176295	0.189187	-3.48205
SIDT2	-0.170195	8.51381	-1.75746	0.0801751	0.434066	-4.72304
MICOS13	0.170157	7.76307	1.84045	0.0669954	0.396564	-4.58121
PDLIM2	-0.170137	6.29253	-4.00354	8.43154e-05	0.00539993	1.25517
VPREB3	-0.170135	7.37416	-1.03355	0.302435	0.749167	-5.68772
HAGH	-0.170088	8.90832	-1.2088	0.227984	0.685346	-5.4994
PLPP6	-0.170081	6.2982	-1.61437	0.107823	0.501203	-4.9526
NFE2	0.170033	10.8159	1.93307	0.0544594	0.355922	-4.41544
MAP3K2	-0.170032	6.26365	-2.42507	0.0160798	0.18042	-3.40411
SELENOK	0.170028	9.44869	1.68607	0.0931431	0.466386	-4.83994
ZNF587	-0.169957	6.75575	-2.20823	0.0282193	0.249456	-3.87678
LINC02158	-0.169911	3.26303	-3.49988	0.000559221	0.0190892	-0.456192
CARD19	0.169875	6.70583	4.04767	7.07727e-05	0.00466594	1.41464
TAP2	-0.169692	6.30982	-2.24043	0.0260225	0.237547	-3.80926
RNF114	-0.169532	7.82054	-1.88392	0.0608416	0.377307	-4.50439
NOP10	0.169529	11.6254	2.07051	0.0395247	0.297803	-4.15498
SLC16A5	-0.169484	6.84984	-2.19399	0.0292412	0.253725	-3.90634
GLT1D1	-0.169468	10.4068	-1.56411	0.119171	0.524941	-5.02872
RWDD1	0.169419	6.01295	2.53747	0.0118304	0.150294	-3.1426
COCH	0.169418	5.85067	2.10124	0.0367123	0.285854	-4.0944
PATL2	-0.16938	6.89468	-2.07559	0.0390475	0.296144	-4.14503
MRPL1	0.169297	6.31599	1.40121	0.162504	0.600608	-5.25923
MAN1C1	-0.169279	5.72621	-1.86963	0.0628114	0.383174	-4.52985
MXD3	0.169217	7.92472	2.89876	0.00411027	0.075891	-2.22688
NCF2	-0.169142	11.6878	-1.79676	0.0736903	0.41584	-4.65666
IL10RA	-0.169066	8.94141	-1.65314	0.0996721	0.482782	-4.89228
NME7	0.169035	5.80068	2.50666	0.0128818	0.158752	-3.21538
HK1	0.169034	9.8693	1.80158	0.0729255	0.413491	-4.64842
GAS2L3	0.169027	4.38888	3.72434	0.000246596	0.0110649	0.281514
DDX21	0.169001	8.89579	1.86161	0.063939	0.38701	-4.54404
LRRC6	-0.168995	6.12947	-1.59593	0.111883	0.509992	-4.9808
C19orf53	0.168984	8.68246	2.43302	0.0157398	0.178965	-3.38597
GMFG	0.16891	11.1951	1.46562	0.144122	0.570432	-5.17105
ATIC	0.168855	7.98779	1.44518	0.149775	0.578034	-5.19947
SEC14L1P1	-0.168721	4.89822	-2.88504	0.00428704	0.0777758	-2.26373
PSD4	-0.168691	6.54018	-2.56327	0.0110092	0.143553	-3.08098
PTAR1	-0.168654	7.45885	-1.98434	0.048411	0.332644	-4.3203
SELENOS	0.168484	8.31775	1.70719	0.0891421	0.456572	-4.80586
CENPN	0.168392	5.04197	4.32968	2.23286e-05	0.00200203	2.46893
UBA3	-0.168336	9.70828	-1.46955	0.143054	0.568429	-5.16555
PLK4	0.168293	3.71794	4.16739	4.36853e-05	0.00334917	1.85483
RIN2	-0.168178	6.01897	-1.68384	0.093575	0.46742	-4.84353
FNBP1L	0.168114	4.76783	1.46174	0.145182	0.571718	-5.17648
ZNF586	-0.16804	6.03255	-2.58846	0.0102573	0.138315	-3.02028
BCLAF3	-0.168038	5.3677	-1.60605	0.109641	0.504617	-4.96538
TIMP3	0.16801	5.11386	2.6617	0.00832515	0.121177	-2.84057
MT2A	0.167946	10.2025	1.21578	0.22532	0.681601	-5.4913
STBD1	0.167885	4.24668	3.29785	0.00112935	0.03218	-1.08502
JAZF1	-0.167837	8.87375	-1.33576	0.182954	0.62867	-5.34484
SLC27A1	-0.167821	6.61097	-3.35082	0.000942246	0.0278817	-0.923406
LAMP3	0.167719	4.80829	0.874048	0.383007	0.803296	-5.83376
TOR1B	0.167694	8.44046	1.37758	0.169678	0.610393	-5.29061
OSTC	0.167641	9.08571	1.64447	0.10145	0.487203	-4.90589
UVRAG	-0.16762	6.86582	-2.60314	0.0098406	0.134229	-2.98464
MRPL27	0.167483	8.14032	2.16612	0.0313343	0.263282	-3.96368
OLR1	0.167454	3.16128	1.2423	0.215397	0.669351	-5.4601
CENPX	0.167328	8.28454	2.80986	0.00538482	0.0903424	-2.46274
GUCY1A1	-0.167243	5.19623	-2.07353	0.0392405	0.296716	-4.14907
ACTN4	0.1671	8.69925	2.25843	0.0248605	0.23149	-3.77111
VSIG1	-0.167052	4.19499	-3.24372	0.00135583	0.0359901	-1.24776
SSR4	0.16703	10.7552	1.87607	0.0619175	0.381756	-4.5184
OFD1	-0.167019	6.59871	-1.74107	0.0830134	0.440482	-4.75029
RPL36AL	0.166999	9.62836	1.7213	0.0865457	0.450109	-4.78284
AP3S1	0.166968	9.8454	2.09553	0.0372216	0.288036	-4.10572
DPH3	0.166959	7.98689	1.91459	0.05679	0.363748	-4.44915
COX5B	0.166886	9.56973	2.37459	0.0183935	0.194278	-3.51791
IRF1-AS1	-0.166879	6.86404	-1.66189	0.0979028	0.477999	-4.87848
GPD2	0.166814	5.49516	2.98462	0.00314712	0.0638731	-1.99264
NEDD8	0.166549	9.62053	3.01874	0.00282553	0.0588258	-1.89778
MT1HL1	0.166347	9.44924	1.66298	0.097683	0.477703	-4.87674
SLPI	0.166266	9.06299	0.960305	0.337914	0.773655	-5.75779
IFIT5	-0.16626	8.03326	-0.948827	0.343708	0.77749	-5.76831
FPR1	-0.16622	10.8403	-1.46767	0.143566	0.569365	-5.16819
JCHAIN	-0.16611	9.83032	-0.675895	0.499789	0.865631	-5.98137
SGSH	0.166041	7.14314	2.41155	0.0166725	0.184201	-3.4348
TAF1A	-0.166003	4.02115	-2.01059	0.0455408	0.321681	-4.27067
TNFRSF8	-0.165988	5.90497	-2.83798	0.00494736	0.0861156	-2.38887
DCTPP1	0.165934	8.55989	2.53338	0.0119652	0.151339	-3.1523
ZCRB1	0.165873	7.55811	2.62247	0.00931506	0.12987	-2.93743
PRDM5	0.165871	4.52696	1.79895	0.0733423	0.41434	-4.65293
DDX11L2	-0.165807	6.96952	-1.45249	0.147735	0.575034	-5.18935
MACO1	0.16579	5.95891	2.91342	0.00392878	0.0735243	-2.18733
CPA3	-0.165691	5.27537	-1.30166	0.19434	0.643146	-5.38785
LOC441081	-0.165691	7.45788	-1.06898	0.286205	0.736866	-5.652
EIF3I	0.165673	8.86195	2.28321	0.023335	0.222792	-3.71811
RCOR3	-0.165625	6.90851	-2.26259	0.0245982	0.230345	-3.76224
UXT	0.165609	9.87324	2.13474	0.0338439	0.274504	-4.02737
CSRP1	0.165531	7.99553	2.24556	0.0256866	0.236191	-3.79842
REXO5	0.165479	4.67136	4.25132	3.09497e-05	0.00260752	2.16995
MRPL14	0.165471	7.77248	2.48365	0.0137208	0.165157	-3.26921
SRXN1	-0.16533	9.34263	-1.59709	0.111623	0.509477	-4.97904
PRMT6	-0.165311	4.63812	-1.41019	0.159839	0.596466	-5.24717
LSMEM1	-0.165285	5.59705	-2.24056	0.0260136	0.237547	-3.80898
SCAF11	-0.165236	8.14473	-2.31241	0.0216424	0.213087	-3.65494
IGIP	-0.1652	6.03617	-3.12985	0.00197624	0.0464128	-1.58211
IMP3	-0.165175	7.77651	-1.99463	0.0472678	0.328255	-4.30091
CLEC12A	-0.165148	6.71671	-1.07609	0.283018	0.734042	-5.64468
CISD1	0.165118	6.71275	1.92583	0.055363	0.358668	-4.42869
SCO2	-0.165115	8.44192	-1.00128	0.317746	0.759305	-5.71921
CTSB	0.165031	10.2542	2.01347	0.0452347	0.320987	-4.26518
ARRDC4	-0.165017	7.80047	-1.0013	0.317736	0.759305	-5.7192
SLC25A33	0.164919	6.01847	1.9365	0.0540359	0.354204	-4.40915
SETD3	0.164818	6.71555	3.96695	9.73825e-05	0.00595332	1.12406
FUT4	0.164796	6.72148	2.44766	0.0151306	0.174678	-3.35245
ATP13A2	0.164723	6.30112	3.04955	0.00256145	0.0552087	-1.8113
GLA	0.164664	8.67981	2.42276	0.0161796	0.180835	-3.40936
NUDT1	0.164633	6.58947	2.38808	0.017748	0.189644	-3.48771
TRAF3IP3	-0.164568	8.11488	-1.62079	0.106439	0.498554	-4.94272
SNX10	-0.16453	9.93961	-1.25447	0.210951	0.663505	-5.44556
MROH6	0.164428	7.40355	2.83427	0.00500319	0.0865977	-2.39866
NUBP1	-0.164389	7.49361	-2.13866	0.0335213	0.273442	-4.01947
RPS25	0.164363	10.8044	1.53737	0.125582	0.536318	-5.06826
SEM1	0.164342	6.51171	2.48761	0.0135732	0.163968	-3.25999
KDM6B	-0.164306	8.14564	-1.64763	0.1008	0.485218	-4.90095
WBP2	0.164267	8.93282	2.05382	0.0411281	0.304343	-4.18754
FAM76B	-0.164164	5.17588	-2.32217	0.0211013	0.209393	-3.63366
IMMP1L	0.164139	4.43933	1.95265	0.0520787	0.347317	-4.37939
SELENOM	-0.164088	5.96471	-2.30652	0.0219748	0.214474	-3.66774
ATL3	0.164044	6.0505	3.37648	0.000862394	0.0262017	-0.844278
CELF2	-0.164005	9.3173	-1.99398	0.0473399	0.328416	-4.30215
NHS	-0.163976	3.67191	-3.5776	0.000423061	0.0157469	-0.205366
TRAPPC1	0.163965	9.32465	1.69542	0.0913544	0.462248	-4.8249
CXCL3	0.163898	4.34162	3.35066	0.000942769	0.0278817	-0.923902
DCLRE1A	0.163835	6.52053	2.83386	0.0050094	0.0865977	-2.39974
CD22	-0.163818	6.1985	-2.18101	0.0302003	0.258096	-3.93313
S100A10	-0.163784	8.93329	-1.45798	0.146216	0.572815	-5.18172
YBX3	-0.163701	8.55318	-1.3732	0.171032	0.612931	-5.29636
WSB2	0.163627	9.95093	1.49871	0.135326	0.556768	-5.12425
POLR2I	0.163592	8.0587	2.19294	0.0293181	0.253926	-3.90852
RHOQ	-0.163567	7.93559	-1.82364	0.0695094	0.403524	-4.61045
ZNF532	-0.163557	4.99136	-2.54067	0.0117256	0.149906	-3.13499
ACADSB	-0.163484	4.3478	-2.76552	0.0061465	0.0983343	-2.57783
CABIN1	-0.163256	7.4561	-2.47928	0.0138855	0.166346	-3.27938
ITGA2B	0.163185	6.0807	1.27937	0.202062	0.653112	-5.41537
ZNF12	-0.163078	7.47263	-1.52354	0.129003	0.542838	-5.08846
PLP2	0.162969	11.745	1.56135	0.119821	0.525586	-5.03283
KIF13A	-0.162875	5.99933	-2.6351	0.0089853	0.127107	-2.90638
CACYBP	0.162866	7.50075	2.28803	0.0230477	0.220466	-3.70773
TPD52	-0.162805	5.518	-1.43527	0.152573	0.582624	-5.21308
PCDH9	-0.162775	4.50455	-1.87583	0.0619509	0.381756	-4.51883
DPEP3	-0.162543	5.87213	-2.61381	0.00954713	0.13183	-2.9586
NDUFB8	0.162471	8.33001	2.53411	0.0119411	0.151156	-3.15057
KCTD6	-0.16246	5.62529	-2.45006	0.0150329	0.174018	-3.34694
CHMP4C	0.162456	4.00282	1.73948	0.0832937	0.441505	-4.75293
RENBP	0.162449	6.58492	2.33603	0.0203533	0.205202	-3.6033
CXCL5	-0.162447	3.84964	-1.89059	0.0599405	0.374958	-4.49245
H2AX	0.162373	6.12635	3.56547	0.000442036	0.0162629	-0.244848
TBC1D1	-0.162364	6.08413	-2.87637	0.00440225	0.07915	-2.28692
PPCDC	-0.162237	6.86002	-1.57956	0.115587	0.518122	-5.00557
LBH	-0.162225	8.41991	-1.16968	0.243347	0.699327	-5.54396
ADIPOR1	-0.162216	11.2438	-1.07731	0.282474	0.733414	-5.64342
TTC9C	-0.162176	6.60597	-2.52785	0.0121501	0.153198	-3.16542
GGTLC1	0.162166	6.16669	2.45207	0.0149513	0.173594	-3.34231
POLR2H	0.162121	7.21878	2.12693	0.034495	0.276371	-4.0431
MIS18A	0.162095	4.7781	2.34523	0.0198699	0.202558	-3.58305
XCL1	-0.162095	4.98065	-2.26401	0.0245092	0.229861	-3.75921
RBBP8	0.162048	6.68734	1.42687	0.15498	0.587369	-5.22458
MOB3B	-0.16201	5.92437	-3.28559	0.00117733	0.0329424	-1.1221
MED29	-0.16199	6.11805	-1.67042	0.096202	0.473601	-4.86495
INAVA	0.161978	4.36504	3.60786	0.000379024	0.0145924	-0.10639
EPHB6	-0.161959	5.522	-2.73823	0.0066624	0.10403	-2.64779
IL7	-0.161852	3.6769	-1.8851	0.0606825	0.377027	-4.50229
ZRANB2	-0.16175	8.90465	-1.58839	0.113578	0.513665	-4.99225
NDUFB6	-0.161612	6.75374	-2.41608	0.0164718	0.182885	-3.42453
GTF2E2	0.161608	7.56392	2.5853	0.010349	0.138816	-3.02792
MOSPD3	0.161586	7.54285	2.06842	0.0397228	0.298461	-4.15908
[truncated: 18,176 more rows]

## Sheet: Table 5
Table 5a. Tuned hyperparameters for the top performing classifiers (Validation set - GSE54514)
Sampling	Classifier	AUROC	Classification threshold	Parameters
REDN	BRF	0.7233	0.701	max_depth= 3, max_features= 'auto', min_samples_leaf= 1, min_samples_split= 2, n_estimators= 100, sampling_strategy= not majority, class_weight= balanced_subsample
REDN	LOGIT	0.6999	0.595	C=0.004832930238571752, penalty= 'l2', solver= 'liblinear'
REDN	XGB	0.678	0.69	colsample_bytree= 0.3, gamma= 0.1, learning_rate= 0.1, max_depth= 4, min_child_weight= 1, n_estimators= 11
REDN	EE	0.7	0.587	base estimator: LogisticRegression(C=0.004832930238571752, class_weight='balanced', penalty='l2', solver='liblinear'), n_estimators: 10
REDN	BRF+LOGIT	0.718	0.687	LOGIT: C=0.004832930238571752, penalty= 'l2', solver= 'liblinear', BRF: max_depth: 3, max_features: 'auto', min_samples_leaf: 1, min_samples_split: 2, n_estimators: 100, sampling_strategy: not majority, class_weight: balanced_subsample
REDN	BRF+XGB	0.703	0.712	BRF: max_depth: 3, max_features: 'auto', min_samples_leaf: 1, min_samples_split: 2, n_estimators: 100, sampling_strategy: not majority, class_weight: balanced_subsample XGB: colsample_bytree= 0.3, gamma= 0.1, learning_rate= 0.1, max_depth= 4, min_child_weight= 1, n_estimators= 11
IHT	BRF	0.7033	0.64	max_depth= 2, max_features= 'auto', min_samples_leaf= 1, min_samples_split= 2, n_estimators=300, sampling strategy= not majority, class_weight=balanced_subsample
IHT	ET	0.7018	0.692	max_depth=5, max_features= 'auto', min_samples_leaf=1, min_samples_split=2, n_estimators=50, sampling strategy= not majority, class_weight=balanced_subsample
IHT	BRF+ET	0.714	0.764	BRF: max_depth= 2, max_features= 'auto', min_samples_leaf= 1, min_samples_split= 2, n_estimators=300, sampling strategy= not majority, class_weight=balanced_subsample ET: max_depth=5, max_features= 'auto', min_samples_leaf=1, min_samples_split=2, n_estimators=50, sampling strategy= not majority, class_weight=balanced_subsample
IHT	GB	0.667	0.951	loss= 'exponential', max_depth= 2, max_features= 'auto', min_samples_leaf= 1, min_samples_split= 2, n_estimators= 50, subsample= 0.75
IHT	ET+GB	0.709	0.845	ET: max_depth=5, max_features= 'auto', min_samples_leaf=1, min_samples_split=2, n_estimators=50, sampling strategy= not majority, class_weight=balanced_subsample GB: loss= 'exponential', max_depth= 2, max_features= 'auto', min_samples_leaf= 1, min_samples_split= 2, n_estimators= 50, subsample= 0.75
IHT	BRF+ET+GB	0.715	0.836	ET: max_depth=5, max_features= 'auto', min_samples_leaf=1, min_samples_split=2, n_estimators=50, sampling strategy= not majority, class_weight=balanced_subsample GB: loss= 'exponential', max_depth= 2, max_features= 'auto', min_samples_leaf= 1, min_samples_split= 2, n_estimators= 50, subsample= 0.75 BRF: max_depth= 2, max_features= 'auto', min_samples_leaf= 1, min_samples_split= 2, n_estimators=30…
Table 5b. Tuned hyperparameters for the top performing classifiers (Validation set - E-MEXP-3850)
Sampling	Classifier	AUROC	Classification threshold	Parameters
REDN	BRF	0.869	0.938	max_features': 'auto', 'min_samples_leaf': 1, 'min_samples_split': 5, 'n_estimators': 100, class_weight="balanced_subsample", sampling_strategy="not majority"
EDN	GB	0.891	0.808	learning_rate=0.1, loss='deviance', max_depth=3, n_estimators=100
IHT	ET	0.935	0.789	max_features': 'auto', 'min_samples_leaf': 3, 'min_samples_split': 2, 'n_estimators': 30, class_weight="balanced_subsample", sampling_strategy="not majority"
RUS	ET (LASSO)	0.934	0.577	max_features': 'auto', 'min_samples_leaf': 3, 'min_samples_split': 11, 'n_estimators': 30, class_weight="balanced_subsample", sampling_strategy="not majority"
RUS	ET (tree-based)	0.956	0.684	max_features': 'auto', 'min_samples_leaf': 7, 'min_samples_split': 2, 'n_estimators': 10, class_weight="balanced_subsample", sampling_strategy="not majority"
Table 5c. Tuned hyperparameters for the top performing classifiers (Validation set - E-MEXP-3567)
Sampling	Classifier	AUROC	Classification threshold	Parameters
REDN	BRF	0.667	0.225	max_features': 'auto', 'min_samples_leaf': 1, 'min_samples_split': 5, 'n_estimators': 100, class_weight="balanced_subsample", sampling_strategy="not majority"
REDN	LOGIT	0.83	0.847	C': 0.004832930238571752, 'penalty': 'l2', 'solver': 'liblinear'
IHT	LOGIT	0.75	0.978	C': 0.23357214690901212, 'penalty': 'l2', 'solver': 'liblinear'
Table 5d. Tuned hyperparameters for the top performing classifiers (Validation set - GSE40586)
Sampling	Classifier	AUROC	Classification threshold	Parameters
RUS	BRF	0.822	0.361	max_features': 'auto', 'min_samples_leaf': 7, 'min_samples_split': 2, 'n_estimators': 300, class_weight="balanced_subsample", sampling_strategy="not majority"
RUS	ET	0.697	0.381	max_features': 'auto', 'min_samples_leaf': 3, 'min_samples_split': 11, 'n_estimators': 30, class_weight="balanced_subsample", sampling_strategy="not majority"
IHT	BRF	0.783	0.594	max_features': 'auto', 'min_samples_leaf': 1, 'min_samples_split': 5, 'n_estimators': 700, class_weight="balanced_subsample", sampling_strategy="not majority"
IHT	BRF	0.784	0.971	learning_rate=0.1, loss='deviance', max_depth=3, n_estimators=200, class_weight="balanced_subsample", sampling_strategy="not majority"
IHT	SVM	0.649	0.961	C=0.01, kernel="linear"
Abbreviations
IHT: Instance Hardness Threshold; BRF: Balanced Random Forests; REDN: Repeated Edited Nearest Neighbors; LOGIT: Logistic Regression; ET: Extra Trees classifier; EE: Easy Ensemble; GB: Gradient Boosting; XGB: XGBoost; AUROC: Area under the ROC Curve;

## Sheet: Table 6
Table 6a: Number of significant genes (P < 0.1) obtained from the KS test analysis on the validation dataset GSE54514 using different APACHE II cutoffs
APACHE II cutoff	Gene names	KS test (pval < 0.1) ***
		Statistic
15	OLFM4	0.26
20	MME	0.33
	OLAH	0.26
	RETN	0.22
25	CLEC5A	0.39
	RETN	0.36
	MME	0.33
	LCN2	0.33
	NLRP1	0.32
	MMP8	0.29
	HCAR3	0.28
	CEP55	0.27
	PLCB1	0.26
	LTF	0.26
30	CLEC5A	0.42
	RETN	0.38
	LCN2	0.36
Table 6b: KS test results on the genomic features used in the external validation analysis
Dataset Identifier	Class labels	List of genes	KS test (pval <0.1) ***	AUROC
			Statistic
GSE54514	APACHE II score cutoff > 25	CLEC5A	0.39	0.7233
		RETN	0.36
		MME	0.33
		LCN2	0.33
		NLRP1	0.32
		MMP8	0.29
		HCAR3	0.28
		CEP55	0.27
		PLCB1	0.26
		LTF	0.26
E-MEXP-3850	28-day mortality	MMP8	0.53	0.956
		TCN1	0.61
		CEP55	0.61
		OLAH	0.65
		PLCB1	0.57
		OLFM4	0.74
		HCAR3	0.75
		TGFBI	0.91
		MS4A3	0.87
		CEACAM8	0.7
		SDC4	0.53
E-MEXP-3567	In-hospital mortality	MMP8	0.56	0.83
		CEACAM8	0.492
		RETN	0.47
		LCN2	0.512
		CLEC5A	0.43
		TGFBI	0.496
		MME	0.504
		CEP55	0.35
		OLAH	0.56
		SDC4	0.38
GSE40586	Complicated course outcome based on neurologic examination	MMP8	0.396	0.822
		OLFM4	0.3
		CEACAM8	0.66
		RETN	0.33
		LTF	0.41
		HCAR3	0.41
		IL1R2	0.42
		MS4A3	0.62
		TGFBI	0.32
		DEFA4	0.61
		MME	0.53
		OLAH	0.68
		SDC4	0.6
		PLCB1	0.39
		NLRP1	0.52
*** The value of the KS statistic ranges between 0 and 1, with values closer to one signifying a greater difference between the underlying distributions of the two samples and vice versa
